# Supplementary material for: 3-(2,4,6-Trimethyl­benzo­yl)-2-naphthoic acid
Source: Acta Crystallogr Sect E Struct Rep Online. 2010 Oct 13;66(Pt 11):o2794. doi: 10.1107/S1600536810040183 (PMC3009172; doi:10.1107/S1600536810040183)
Supplement: Supplementary file 1 [file e-66-o2794-sup1.cif]

##############################################################################
###                                                                        ###
###        Electronic paper (Acta Crystallographica Section E)             ###
###                                                                        ###
##############################################################################
#                                                                            #
# This CIF contains the data in a paper accepted for publication in Acta     #
# Crystallographica Section E. It conforms to the requirements of Notes      #
# for Authors for Section E, and has been peer reviewed under the auspices   #
# of the IUCr Commission on Journals.                                        #
#                                                                            #
# Full details of the Crystallographic Information File format               #
# are given in the paper "The Crystallographic Information File (CIF):       #
# a New Standard Archive File for Crystallography" by S. R. Hall, F. H.      #
# Allen and I. D. Brown [Acta Cryst. (1991), A47, 655-685].                  #
#                                                                            #
# The current version of the core CIF dictionary is obtainable from          #
# ftp://ftp.iucr.org/pub/cif_core.dic. The current version number is 2.4.    #
#                                                                            #
# Software is freely available for graphical display of the structure(s) in  #
# this CIF.  For information consult the CIF home page http://www.iucr.org/  #
# cif/home.html                                                              #
#                                                                            #
# This file may be used for bona fide research purposes within the           #
# scientific community so long as proper attribution is given to the journal # 
# article from which it was obtained.                                        #
#                                                                            #
##############################################################################
                                             
data_global
_audit_creation_method     SHELXL-97
_journal_date_recd_electronic     2010-09-07
_journal_date_accepted     2010-10-07
_journal_name_full     'Acta Crystallographica, Section E'
_journal_year     2010
_journal_volume     66
_journal_issue     11
_journal_page_first     o2794
_journal_page_last     o2794
_journal_paper_category     QO
_journal_coeditor_code     BT5351
_publ_contact_author_name     'A. SubbiahPandi'
_publ_contact_author_address
;
  Department of Physics
  Presidency College
  Chennai- 600 005
  India
;
_publ_contact_author_email     'as_pandian59@yahoo.com'
_publ_contact_author_fax     '044 091 2854 4894'
_publ_contact_author_phone     '044 091 22591061'
_publ_section_title
;
3-(2,4,6-Trimethylbenzoyl)-2-naphthoic acid
;
loop_
    _publ_author_name
    _publ_author_address
    'S. Thenmozhi'
;
Department of Physics
Presidency College (Autonomous)
Chennai 600 005
India
;
    'J. ArulClement'
;
Department of Organic Chemistry
University of Madras
Guindy Campus
Chennai 600 025
India
;
    'A. K. MohanaKrishnan'
;
Department of Organic Chemistry
University of Madras
Guindy Campus
Chennai 600 025
India
;
    'A. SubbiahPandi'
;
Department of Physics
Presidency College (Autonomous)
Chennai 600 005
India
;
data_I
_audit_creation_method     SHELXL-97
_chemical_name_systematic
;
3-(2,4,6-Trimethylbenzoyl)-2-naphthoic acid
;
_chemical_name_common     ?
_chemical_formula_moiety     'C21 H18 O3'
_chemical_formula_sum     'C21 H18 O3'
_chemical_formula_iupac     'C21 H18 O3'
_chemical_formula_weight     318.35
_chemical_melting_point     ?
_symmetry_cell_setting     triclinic
_symmetry_space_group_name_H-M     'P -1'
_symmetry_space_group_name_Hall     '-P 1'
loop_
    _symmetry_equiv_pos_as_xyz
    'x, y, z'
    '-x, -y, -z'
_cell_length_a     10.5233(3)
_cell_length_b     12.7712(3)
_cell_length_c     13.0588(3)
_cell_angle_alpha     93.102(2)
_cell_angle_beta     101.609(2)
_cell_angle_gamma     99.219(2)
_cell_volume     1690.15(7)
_cell_formula_units_Z     4
_cell_measurement_reflns_used     8355
_cell_measurement_theta_min     1.6
_cell_measurement_theta_max     28.3
_cell_measurement_temperature     293(2)
_exptl_crystal_description     'Block'
_exptl_crystal_colour     'white crystalline'
_exptl_crystal_size_max     0.30
_exptl_crystal_size_mid     0.20
_exptl_crystal_size_min     0.20
_exptl_crystal_density_diffrn     1.251
_exptl_crystal_density_meas     ?
_exptl_crystal_density_method     'not measured'
_exptl_crystal_F_000     672
_exptl_absorpt_coefficient_mu     0.083
_exptl_absorpt_correction_type     multi-scan
_exptl_absorpt_process_details     '(SADABS; Sheldrick, 1996)'
_exptl_absorpt_correction_T_min     0.9756
_exptl_absorpt_correction_T_max     0.9836
_exptl_special_details
;
;
_diffrn_ambient_temperature     293(2)
_diffrn_radiation_type     MoK\a
_diffrn_radiation_wavelength     0.71073
_diffrn_radiation_source     'fine-focus sealed tube'
_diffrn_radiation_monochromator     graphite
_diffrn_measurement_device_type     'Bruker APEXII CCD area detector'
_diffrn_measurement_method     '\w and \f'
_diffrn_detector_area_resol_mean     ?
_diffrn_reflns_number     39093
_diffrn_reflns_av_R_equivalents     0.0279
_diffrn_reflns_av_sigmaI/netI     0.0247
_diffrn_reflns_theta_min     1.60
_diffrn_reflns_theta_max     28.33
_diffrn_reflns_theta_full     28.33
_diffrn_measured_fraction_theta_max     0.994
_diffrn_measured_fraction_theta_full     0.994
_diffrn_reflns_limit_h_min     -14
_diffrn_reflns_limit_h_max     14
_diffrn_reflns_limit_k_min     -17
_diffrn_reflns_limit_k_max     17
_diffrn_reflns_limit_l_min     -17
_diffrn_reflns_limit_l_max     17
_diffrn_standards_number     ?
_diffrn_standards_interval_count     ?
_diffrn_standards_interval_time     ?
_diffrn_standards_decay_%     ?
_refine_special_details
;
Refinement of <i>F</i>^2^ against ALL reflections. The weighted <i>R</i>-factor
<i>wR</i> and goodness of fit <i>S</i> are based on <i>F</i>^2^, conventional
<i>R</i>-factors <i>R</i> are based on <i>F</i>, with <i>F</i> set to zero for
negative <i>F</i>^2^. The threshold expression of <i>F</i>^2^ >
\s(<i>F</i>^2^) is used only for calculating <i>R</i>-factors(gt) <i>etc</i>.
and is not relevant to the choice of reflections for refinement.
<i>R</i>-factors based on <i>F</i>^2^ are statistically about twice as large
as those based on <i>F</i>, and <i>R</i>- factors based on ALL data will be
even larger.
;
_reflns_number_total     8355
_reflns_number_gt     5564
_reflns_threshold_expression     I>2\s(I)
_refine_ls_structure_factor_coef     Fsqd
_refine_ls_matrix_type     full
_refine_ls_R_factor_all     0.0794
_refine_ls_R_factor_gt     0.0493
_refine_ls_wR_factor_gt     0.1399
_refine_ls_wR_factor_ref     0.1665
_refine_ls_goodness_of_fit_ref     1.038
_refine_ls_restrained_S_all     1.038
_refine_ls_number_reflns     8355
_refine_ls_number_parameters     472
_refine_ls_number_restraints     1
_refine_ls_hydrogen_treatment     constr
_refine_ls_weighting_scheme     calc
_refine_ls_weighting_details
         'calc w=1/[\s^2^(Fo^2^)+(0.0838P)^2^+0.2658P] where P=(Fo^2^+2Fc^2^)/3'
_atom_sites_solution_hydrogens     geom
_atom_sites_solution_primary     direct
_atom_sites_solution_secondary     difmap
_refine_ls_shift/su_max     0.002
_refine_ls_shift/su_mean     0.000
_refine_diff_density_max     0.276
_refine_diff_density_min     -0.233
_refine_ls_extinction_method     'SHELXL97 (Sheldrick, 2008)'
_refine_ls_extinction_coef     0.0058(16)
_refine_ls_extinction_expression
                                  'Fc^*^=kFc[1+0.001xFc^2^\l^3^/sin(2\q)]^-1/4^'
loop_
    _atom_type_symbol
    _atom_type_description
    _atom_type_scat_dispersion_real
    _atom_type_scat_dispersion_imag
    _atom_type_scat_source
    'C' 'C' 0.0033 0.0016
                         'International Tables Vol C Tables 4.2.6.8 and 6.1.1.4'
    'H' 'H' 0.0000 0.0000
                         'International Tables Vol C Tables 4.2.6.8 and 6.1.1.4'
    'O' 'O' 0.0106 0.0060
                         'International Tables Vol C Tables 4.2.6.8 and 6.1.1.4'
_computing_data_collection     'APEX2 (Bruker, 2004)'
_computing_cell_refinement     'SAINT (Bruker, 2004)'
_computing_data_reduction     'SAINT (Bruker, 2004)'
_computing_structure_solution     'SHELXS97 (Sheldrick, 2008)'
_computing_structure_refinement     'SHELXL97 (Sheldrick, 2008)'
_computing_molecular_graphics     'ORTEP-3 (Farrugia, 1997)'
_computing_publication_material
                            'SHELXL97 (Sheldrick, 2008) and PLATON (Spek, 2009)'
loop_
    _atom_site_type_symbol
    _atom_site_label
    _atom_site_fract_x
    _atom_site_fract_y
    _atom_site_fract_z
    _atom_site_U_iso_or_equiv
    _atom_site_adp_type
    _atom_site_calc_flag
    _atom_site_refinement_flags
    _atom_site_occupancy
    _atom_site_disorder_assembly
    _atom_site_disorder_group
    C C1 1.11744(17) 0.05037(16) 0.42909(14) 0.0597(4) Uani d . 1 . .
    H H1 1.1613 0.1155 0.4641 0.072 Uiso calc R 1 . .
    C C2 1.1637(2) -0.04010(19) 0.45394(16) 0.0707(5) Uani d . 1 . .
    H H2 1.2395 -0.0363 0.5059 0.085 Uiso calc R 1 . .
    C C3 1.0997(2) -0.13863(19) 0.40314(17) 0.0728(6) Uani d . 1 . .
    H H3 1.1329 -0.1999 0.4214 0.087 Uiso calc R 1 . .
    C C4 0.9894(2) -0.14580(15) 0.32728(15) 0.0658(5) Uani d . 1 . .
    H H4 0.9467 -0.2121 0.2942 0.079 Uiso calc R 1 . .
    C C5 0.93850(17) -0.05327(13) 0.29797(13) 0.0506(4) Uani d . 1 . .
    C C6 1.00277(15) 0.04601(13) 0.35011(12) 0.0471(4) Uani d . 1 . .
    C C7 0.95130(15) 0.13796(12) 0.32070(12) 0.0450(3) Uani d . 1 . .
    H H7 0.9925 0.2035 0.3562 0.054 Uiso calc R 1 . .
    C C8 0.84305(14) 0.13400(11) 0.24178(11) 0.0405(3) Uani d . 1 . .
    C C9 0.77928(15) 0.03304(11) 0.18832(12) 0.0438(3) Uani d . 1 . .
    C C10 0.82655(17) -0.05676(13) 0.21683(13) 0.0520(4) Uani d . 1 . .
    H H10 0.7838 -0.1222 0.1818 0.062 Uiso calc R 1 . .
    C C11 0.65636(15) 0.02060(12) 0.10617(12) 0.0460(4) Uani d . 1 . .
    C C12 0.80778(14) 0.23579(12) 0.20428(12) 0.0434(3) Uani d . 1 . .
    C C13 0.82973(14) 0.33111(11) 0.28178(11) 0.0402(3) Uani d . 1 . .
    C C14 0.75382(14) 0.33287(11) 0.35780(11) 0.0416(3) Uani d . 1 . .
    C C15 0.77141(15) 0.42539(12) 0.42389(12) 0.0459(3) Uani d . 1 . .
    H H15 0.7229 0.4267 0.4760 0.055 Uiso calc R 1 . .
    C C16 0.85886(16) 0.51545(12) 0.41436(12) 0.0484(4) Uani d . 1 . .
    C C17 0.93509(16) 0.51054(12) 0.34061(13) 0.0508(4) Uani d . 1 . .
    H H17 0.9962 0.5701 0.3353 0.061 Uiso calc R 1 . .
    C C18 0.92364(15) 0.41989(12) 0.27422(12) 0.0456(3) Uani d . 1 . .
    C C19 1.01500(19) 0.41711(16) 0.19955(16) 0.0669(5) Uani d . 1 . .
    H H19A 0.9722 0.4334 0.1317 0.100 Uiso calc R 1 . .
    H H19B 1.0375 0.3474 0.1940 0.100 Uiso calc R 1 . .
    H H19C 1.0937 0.4687 0.2253 0.100 Uiso calc R 1 . .
    C C20 0.64975(18) 0.24030(14) 0.36671(15) 0.0589(4) Uani d . 1 . .
    H H20A 0.6184 0.2523 0.4298 0.088 Uiso calc R 1 . .
    H H20B 0.6866 0.1762 0.3690 0.088 Uiso calc R 1 . .
    H H20C 0.5778 0.2334 0.3071 0.088 Uiso calc R 1 . .
    C C21 0.8693(2) 0.61697(14) 0.48227(16) 0.0655(5) Uani d . 1 . .
    H H21A 0.9598 0.6514 0.5020 0.098 Uiso calc R 1 . .
    H H21B 0.8367 0.6007 0.5442 0.098 Uiso calc R 1 . .
    H H21C 0.8180 0.6635 0.4439 0.098 Uiso calc R 1 . .
    C C22 0.5784(2) 0.69010(15) -0.02850(15) 0.0689(5) Uani d . 1 . .
    H H22 0.5372 0.7429 -0.0600 0.083 Uiso calc R 1 . .
    C C23 0.6618(2) 0.64349(16) -0.07632(17) 0.0733(6) Uani d . 1 . .
    H H23 0.6775 0.6654 -0.1401 0.088 Uiso calc R 1 . .
    C C24 0.7238(2) 0.56368(17) -0.03095(16) 0.0688(5) Uani d . 1 . .
    H H24 0.7807 0.5331 -0.0645 0.083 Uiso calc R 1 . .
    C C25 0.70201(18) 0.53005(17) 0.06189(15) 0.0650(5) Uani d . 1 . .
    H H25 0.7434 0.4763 0.0913 0.078 Uiso calc R 1 . .
    C C26 0.61658(16) 0.57651(15) 0.11395(12) 0.0534(4) Uani d . 1 . .
    C C27 0.55480(17) 0.65819(13) 0.06865(13) 0.0514(4) Uani d . 1 . .
    C C28 0.46686(18) 0.70208(13) 0.12034(13) 0.0530(4) Uani d . 1 . .
    H H28 0.4259 0.7560 0.0910 0.064 Uiso calc R 1 . .
    C C29 0.44055(16) 0.66714(13) 0.21255(12) 0.0481(4) Uani d . 1 A .
    C C30 0.50410(16) 0.58553(15) 0.25766(12) 0.0528(4) Uani d . 1 . .
    C C31 0.58855(17) 0.54186(17) 0.20916(13) 0.0605(5) Uani d . 1 . .
    H H31 0.6288 0.4879 0.2394 0.073 Uiso calc R 1 . .
    C C32 0.49066(17) 0.55014(17) 0.36282(13) 0.0574(4) Uani d . 1 . .
    C C33 0.33412(16) 0.70412(13) 0.25617(13) 0.0509(4) Uani d . 1 . .
    C C34 0.2862(4) 0.8075(5) 0.2189(3) 0.0450(10) Uani d P 0.690(3) A 1
    C C35 0.1698(4) 0.8031(4) 0.1440(3) 0.0511(9) Uani d P 0.690(3) A 1
    C C36 0.1307(4) 0.8974(3) 0.1156(3) 0.0674(9) Uani d P 0.690(3) A 1
    H H36 0.0542 0.8947 0.0646 0.081 Uiso calc PR 0.690(3) A 1
    C C37 0.2009(5) 0.9959(3) 0.1600(4) 0.0768(12) Uani d P 0.690(3) A 1
    C C38 0.3163(4) 0.9983(3) 0.2342(4) 0.0763(19) Uani d P 0.690(3) A 1
    H H38 0.3651 1.0637 0.2649 0.092 Uiso calc PR 0.690(3) A 1
    C C39 0.3606(4) 0.9055(3) 0.2635(3) 0.0610(9) Uani d P 0.690(3) A 1
    C C40 0.4859(4) 0.9130(4) 0.3451(4) 0.0928(13) Uani d P 0.690(3) A 1
    H H40A 0.4699 0.8687 0.3998 0.139 Uiso calc PR 0.690(3) A 1
    H H40B 0.5154 0.9856 0.3743 0.139 Uiso calc PR 0.690(3) A 1
    H H40C 0.5523 0.8897 0.3132 0.139 Uiso calc PR 0.690(3) A 1
    C C41 0.0880(6) 0.6981(4) 0.0961(4) 0.0738(11) Uani d P 0.690(3) A 1
    H H41A 0.0451 0.6647 0.1473 0.111 Uiso calc PR 0.690(3) A 1
    H H41B 0.1437 0.6529 0.0737 0.111 Uiso calc PR 0.690(3) A 1
    H H41C 0.0227 0.7094 0.0369 0.111 Uiso calc PR 0.690(3) A 1
    C C42 0.1530(6) 1.0968(3) 0.1284(5) 0.1149(18) Uani d P 0.690(3) A 1
    H H42A 0.1990 1.1550 0.1786 0.172 Uiso calc PR 0.690(3) A 1
    H H42B 0.0602 1.0887 0.1261 0.172 Uiso calc PR 0.690(3) A 1
    H H42C 0.1694 1.1109 0.0603 0.172 Uiso calc PR 0.690(3) A 1
    C C34' 0.3195(13) 0.8079(13) 0.2462(9) 0.0450(10) Uani d P 0.310(3) A 2
    C C35' 0.2097(13) 0.8196(10) 0.1747(8) 0.0511(9) Uani d P 0.310(3) A 2
    C C36' 0.1871(9) 0.9259(9) 0.1584(7) 0.0674(9) Uani d P 0.310(3) A 2
    H H36' 0.1144 0.9378 0.1096 0.081 Uiso calc PR 0.310(3) A 2
    C C37' 0.2724(17) 1.0074(13) 0.2146(16) 0.0768(12) Uani d P 0.310(3) A 2
    C C38' 0.3806(10) 0.9930(8) 0.2864(9) 0.0763(19) Uani d P 0.310(3) A 2
    H H38' 0.4371 1.0521 0.3244 0.092 Uiso calc PR 0.310(3) A 2
    C C39' 0.4073(10) 0.8927(8) 0.3034(8) 0.0610(9) Uani d P 0.310(3) A 2
    C C40' 0.5246(11) 0.8720(9) 0.3837(8) 0.0928(13) Uani d P 0.310(3) A 2
    H H40D 0.6034 0.8896 0.3573 0.139 Uiso calc PR 0.310(3) A 2
    H H40E 0.5120 0.7982 0.3967 0.139 Uiso calc PR 0.310(3) A 2
    H H40F 0.5324 0.9152 0.4480 0.139 Uiso calc PR 0.310(3) A 2
    C C41' 0.1120(16) 0.7329(10) 0.1118(12) 0.0738(11) Uani d P 0.310(3) A 2
    H H41D 0.1455 0.7075 0.0537 0.111 Uiso calc PR 0.310(3) A 2
    H H41E 0.0318 0.7587 0.0859 0.111 Uiso calc PR 0.310(3) A 2
    H H41F 0.0949 0.6757 0.1547 0.111 Uiso calc PR 0.310(3) A 2
    C C42' 0.2527(13) 1.1240(8) 0.1984(11) 0.1149(18) Uani d P 0.310(3) A 2
    H H42D 0.2719 1.1424 0.1321 0.172 Uiso calc PR 0.310(3) A 2
    H H42E 0.3110 1.1713 0.2539 0.172 Uiso calc PR 0.310(3) A 2
    H H42F 0.1632 1.1301 0.1991 0.172 Uiso calc PR 0.310(3) A 2
    O O1 0.76841(14) 0.24315(10) 0.11138(9) 0.0673(4) Uani d . 1 . .
    O O2 0.56779(12) 0.07128(11) 0.12213(10) 0.0708(4) Uani d . 1 . .
    H H2A 0.5041 0.0568 0.0728 0.085 Uiso calc R 1 . .
    O O3 0.64372(13) -0.04411(10) 0.02849(10) 0.0696(4) Uani d . 1 . .
    O O4 0.27640(14) 0.64882(12) 0.31134(11) 0.0734(4) Uani d . 1 A .
    O O5 0.52720(15) 0.61471(12) 0.44170(9) 0.0739(4) Uani d . 1 . .
    O O6 0.44929(14) 0.45080(13) 0.36565(10) 0.0740(4) Uani d . 1 . .
    H H6A 0.4530 0.4375 0.4268 0.089 Uiso calc R 1 . .
loop_
    _atom_site_aniso_label
    _atom_site_aniso_U_11
    _atom_site_aniso_U_22
    _atom_site_aniso_U_33
    _atom_site_aniso_U_12
    _atom_site_aniso_U_13
    _atom_site_aniso_U_23
    C1 0.0540(10) 0.0772(12) 0.0505(10) 0.0226(9) 0.0080(8) 0.0064(8)
    C2 0.0632(11) 0.0998(16) 0.0595(11) 0.0382(11) 0.0138(9) 0.0235(11)
    C3 0.0880(14) 0.0837(14) 0.0660(12) 0.0502(12) 0.0285(11) 0.0262(11)
    C4 0.0913(14) 0.0579(11) 0.0590(11) 0.0336(10) 0.0239(10) 0.0111(8)
    C5 0.0628(10) 0.0517(9) 0.0438(8) 0.0211(7) 0.0174(7) 0.0049(7)
    C6 0.0494(8) 0.0573(9) 0.0391(8) 0.0185(7) 0.0128(6) 0.0033(7)
    C7 0.0471(8) 0.0458(8) 0.0402(8) 0.0084(6) 0.0068(6) -0.0046(6)
    C8 0.0417(7) 0.0410(7) 0.0384(7) 0.0070(6) 0.0089(6) -0.0026(6)
    C9 0.0478(8) 0.0417(8) 0.0404(8) 0.0057(6) 0.0092(6) -0.0028(6)
    C10 0.0660(10) 0.0399(8) 0.0495(9) 0.0079(7) 0.0138(8) -0.0032(6)
    C11 0.0491(8) 0.0415(8) 0.0438(8) 0.0017(6) 0.0084(7) -0.0045(6)
    C12 0.0440(8) 0.0432(8) 0.0398(8) 0.0055(6) 0.0042(6) -0.0003(6)
    C13 0.0438(7) 0.0360(7) 0.0387(7) 0.0087(6) 0.0028(6) 0.0023(6)
    C14 0.0416(7) 0.0407(7) 0.0416(8) 0.0102(6) 0.0038(6) 0.0057(6)
    C15 0.0471(8) 0.0509(8) 0.0405(8) 0.0167(7) 0.0051(6) 0.0018(6)
    C16 0.0515(9) 0.0427(8) 0.0456(8) 0.0130(7) -0.0045(7) -0.0025(6)
    C17 0.0535(9) 0.0391(8) 0.0538(9) 0.0016(7) 0.0029(7) 0.0027(7)
    C18 0.0472(8) 0.0428(8) 0.0444(8) 0.0048(6) 0.0061(6) 0.0041(6)
    C19 0.0667(11) 0.0641(11) 0.0706(12) -0.0029(9) 0.0290(10) 0.0018(9)
    C20 0.0577(10) 0.0529(9) 0.0676(11) 0.0035(8) 0.0224(8) 0.0033(8)
    C21 0.0725(12) 0.0513(10) 0.0656(11) 0.0171(9) -0.0019(9) -0.0133(8)
    C22 0.1051(15) 0.0509(10) 0.0631(11) 0.0133(10) 0.0451(11) 0.0123(8)
    C23 0.1048(16) 0.0604(11) 0.0667(12) 0.0052(11) 0.0533(12) 0.0072(9)
    C24 0.0683(12) 0.0783(13) 0.0674(12) 0.0100(10) 0.0366(10) -0.0018(10)
    C25 0.0556(10) 0.0895(14) 0.0569(10) 0.0254(10) 0.0188(8) 0.0057(9)
    C26 0.0474(8) 0.0726(11) 0.0416(8) 0.0128(8) 0.0118(7) 0.0028(7)
    C27 0.0626(10) 0.0477(8) 0.0463(9) 0.0051(7) 0.0219(7) 0.0011(7)
    C28 0.0663(10) 0.0488(9) 0.0490(9) 0.0123(8) 0.0224(8) 0.0060(7)
    C29 0.0503(8) 0.0553(9) 0.0393(8) 0.0090(7) 0.0122(6) 0.0007(7)
    C30 0.0497(9) 0.0768(11) 0.0342(8) 0.0175(8) 0.0087(6) 0.0075(7)
    C31 0.0569(10) 0.0901(13) 0.0409(9) 0.0309(9) 0.0092(7) 0.0142(8)
    C32 0.0518(9) 0.0877(14) 0.0385(9) 0.0251(9) 0.0107(7) 0.0121(9)
    C33 0.0531(9) 0.0578(9) 0.0438(8) 0.0090(7) 0.0159(7) 0.0026(7)
    C34 0.045(3) 0.0505(10) 0.043(3) 0.010(2) 0.015(2) 0.003(2)
    C35 0.055(3) 0.059(2) 0.045(2) 0.017(2) 0.0159(16) 0.0128(19)
    C36 0.069(2) 0.080(2) 0.068(2) 0.0308(19) 0.0286(16) 0.0298(19)
    C37 0.096(3) 0.0581(17) 0.106(3) 0.034(2) 0.066(2) 0.037(2)
    C38 0.086(4) 0.0493(18) 0.103(5) 0.002(3) 0.051(3) 0.002(3)
    C39 0.060(2) 0.0567(15) 0.069(3) 0.0038(16) 0.0278(17) -0.0039(17)
    C40 0.080(3) 0.096(3) 0.085(3) -0.011(2) 0.005(2) -0.014(2)
    C41 0.078(3) 0.069(3) 0.063(2) 0.004(2) -0.0038(18) 0.002(2)
    C42 0.150(4) 0.074(2) 0.168(5) 0.057(3) 0.102(4) 0.063(3)
    C34' 0.045(3) 0.0505(10) 0.043(3) 0.010(2) 0.015(2) 0.003(2)
    C35' 0.055(3) 0.059(2) 0.045(2) 0.017(2) 0.0159(16) 0.0128(19)
    C36' 0.069(2) 0.080(2) 0.068(2) 0.0308(19) 0.0286(16) 0.0298(19)
    C37' 0.096(3) 0.0581(17) 0.106(3) 0.034(2) 0.066(2) 0.037(2)
    C38' 0.086(4) 0.0493(18) 0.103(5) 0.002(3) 0.051(3) 0.002(3)
    C39' 0.060(2) 0.0567(15) 0.069(3) 0.0038(16) 0.0278(17) -0.0039(17)
    C40' 0.080(3) 0.096(3) 0.085(3) -0.011(2) 0.005(2) -0.014(2)
    C41' 0.078(3) 0.069(3) 0.063(2) 0.004(2) -0.0038(18) 0.002(2)
    C42' 0.150(4) 0.074(2) 0.168(5) 0.057(3) 0.102(4) 0.063(3)
    O1 0.0956(10) 0.0584(7) 0.0407(6) 0.0145(7) -0.0028(6) 0.0014(5)
    O2 0.0511(7) 0.0850(9) 0.0661(8) 0.0145(6) -0.0042(6) -0.0276(7)
    O3 0.0726(8) 0.0690(8) 0.0576(7) 0.0179(6) -0.0046(6) -0.0244(6)
    O4 0.0734(9) 0.0858(9) 0.0798(9) 0.0290(7) 0.0405(7) 0.0359(7)
    O5 0.0908(10) 0.0980(10) 0.0374(6) 0.0296(8) 0.0136(6) 0.0064(7)
    O6 0.0879(10) 0.0938(11) 0.0448(7) 0.0203(8) 0.0176(6) 0.0200(7)
_geom_special_details
;
All e.s.d.'s (except the e.s.d. in the dihedral angle between two l.s. planes)
are estimated using the full covariance matrix. The cell e.s.d.'s are taken
into account individually in the estimation of e.s.d.'s in distances, angles
and torsion angles; correlations between e.s.d.'s in cell parameters are only
used when they are defined by crystal symmetry. An approximate (isotropic)
treatment of cell e.s.d.'s is used for estimating e.s.d.'s involving l.s.
planes.
;
loop_
    _geom_bond_atom_site_label_1
    _geom_bond_atom_site_label_2
    _geom_bond_site_symmetry_2
    _geom_bond_distance
    _geom_bond_publ_flag
    C1 C2 . 1.354(3) ?
    C1 C6 . 1.412(2) ?
    C1 H1 . 0.9300 ?
    C2 C3 . 1.391(3) ?
    C2 H2 . 0.9300 ?
    C3 C4 . 1.353(3) ?
    C3 H3 . 0.9300 ?
    C4 C5 . 1.414(2) ?
    C4 H4 . 0.9300 ?
    C5 C6 . 1.405(2) ?
    C5 C10 . 1.410(2) ?
    C6 C7 . 1.410(2) ?
    C7 C8 . 1.366(2) ?
    C7 H7 . 0.9300 ?
    C8 C9 . 1.4272(19) ?
    C8 C12 . 1.489(2) ?
    C9 C10 . 1.362(2) ?
    C9 C11 . 1.486(2) ?
    C10 H10 . 0.9300 ?
    C11 O3 . 1.2447(18) ?
    C11 O2 . 1.2602(19) ?
    C12 O1 . 1.2144(18) ?
    C12 C13 . 1.497(2) ?
    C13 C14 . 1.395(2) ?
    C13 C18 . 1.402(2) ?
    C14 C15 . 1.389(2) ?
    C14 C20 . 1.504(2) ?
    C15 C16 . 1.381(2) ?
    C15 H15 . 0.9300 ?
    C16 C17 . 1.377(2) ?
    C16 C21 . 1.507(2) ?
    C17 C18 . 1.382(2) ?
    C17 H17 . 0.9300 ?
    C18 C19 . 1.504(2) ?
    C19 H19A . 0.9600 ?
    C19 H19B . 0.9600 ?
    C19 H19C . 0.9600 ?
    C20 H20A . 0.9600 ?
    C20 H20B . 0.9600 ?
    C20 H20C . 0.9600 ?
    C21 H21A . 0.9600 ?
    C21 H21B . 0.9600 ?
    C21 H21C . 0.9600 ?
    C22 C23 . 1.365(3) ?
    C22 C27 . 1.410(2) ?
    C22 H22 . 0.9300 ?
    C23 C24 . 1.392(3) ?
    C23 H23 . 0.9300 ?
    C24 C25 . 1.358(3) ?
    C24 H24 . 0.9300 ?
    C25 C26 . 1.413(2) ?
    C25 H25 . 0.9300 ?
    C26 C27 . 1.411(2) ?
    C26 C31 . 1.412(2) ?
    C27 C28 . 1.415(2) ?
    C28 C29 . 1.371(2) ?
    C28 H28 . 0.9300 ?
    C29 C30 . 1.418(2) ?
    C29 C33 . 1.483(2) ?
    C30 C31 . 1.360(2) ?
    C30 C32 . 1.495(2) ?
    C31 H31 . 0.9300 ?
    C32 O5 . 1.239(2) ?
    C32 O6 . 1.279(2) ?
    C33 O4 . 1.2167(19) ?
    C33 C34' . 1.369(17) ?
    C33 C34 . 1.555(6) ?
    C34 C39 . 1.393(7) ?
    C34 C35 . 1.397(4) ?
    C35 C36 . 1.379(6) ?
    C35 C41 . 1.502(5) ?
    C36 C37 . 1.384(6) ?
    C36 H36 . 0.9300 ?
    C37 C38 . 1.388(6) ?
    C37 C42 . 1.506(5) ?
    C38 C39 . 1.387(6) ?
    C38 H38 . 0.9300 ?
    C39 C40 . 1.505(5) ?
    C40 H40A . 0.9600 ?
    C40 H40B . 0.9600 ?
    C40 H40C . 0.9600 ?
    C41 H41A . 0.9600 ?
    C41 H41B . 0.9600 ?
    C41 H41C . 0.9600 ?
    C42 H42A . 0.9600 ?
    C42 H42B . 0.9600 ?
    C42 H42C . 0.9600 ?
    C34' C35' . 1.366(11) ?
    C34' C39' . 1.378(17) ?
    C35' C36' . 1.435(17) ?
    C35' C41' . 1.468(12) ?
    C36' C37' . 1.33(2) ?
    C36' H36' . 0.9300 ?
    C37' C38' . 1.37(2) ?
    C37' C42' . 1.556(17) ?
    C38' C39' . 1.376(15) ?
    C38' H38' . 0.9300 ?
    C39' C40' . 1.519(13) ?
    C40' H40D . 0.9600 ?
    C40' H40E . 0.9600 ?
    C40' H40F . 0.9600 ?
    C41' H41D . 0.9600 ?
    C41' H41E . 0.9600 ?
    C41' H41F . 0.9600 ?
    C42' H42D . 0.9600 ?
    C42' H42E . 0.9600 ?
    C42' H42F . 0.9600 ?
    O2 H2A . 0.8200 ?
    O6 H6A . 0.8200 ?
loop_
    _geom_angle_atom_site_label_1
    _geom_angle_atom_site_label_2
    _geom_angle_atom_site_label_3
    _geom_angle_site_symmetry_1
    _geom_angle_site_symmetry_3
    _geom_angle
    _geom_angle_publ_flag
    C2 C1 C6 . . 120.14(19) ?
    C2 C1 H1 . . 119.9 ?
    C6 C1 H1 . . 119.9 ?
    C1 C2 C3 . . 121.12(19) ?
    C1 C2 H2 . . 119.4 ?
    C3 C2 H2 . . 119.4 ?
    C4 C3 C2 . . 120.33(18) ?
    C4 C3 H3 . . 119.8 ?
    C2 C3 H3 . . 119.8 ?
    C3 C4 C5 . . 120.45(19) ?
    C3 C4 H4 . . 119.8 ?
    C5 C4 H4 . . 119.8 ?
    C6 C5 C10 . . 118.67(15) ?
    C6 C5 C4 . . 119.05(16) ?
    C10 C5 C4 . . 122.27(16) ?
    C5 C6 C7 . . 118.75(14) ?
    C5 C6 C1 . . 118.91(15) ?
    C7 C6 C1 . . 122.34(15) ?
    C8 C7 C6 . . 122.24(14) ?
    C8 C7 H7 . . 118.9 ?
    C6 C7 H7 . . 118.9 ?
    C7 C8 C9 . . 118.67(14) ?
    C7 C8 C12 . . 118.74(13) ?
    C9 C8 C12 . . 121.97(13) ?
    C10 C9 C8 . . 119.84(14) ?
    C10 C9 C11 . . 117.82(13) ?
    C8 C9 C11 . . 122.22(13) ?
    C9 C10 C5 . . 121.81(14) ?
    C9 C10 H10 . . 119.1 ?
    C5 C10 H10 . . 119.1 ?
    O3 C11 O2 . . 123.77(15) ?
    O3 C11 C9 . . 117.98(14) ?
    O2 C11 C9 . . 118.11(13) ?
    O1 C12 C8 . . 120.52(13) ?
    O1 C12 C13 . . 120.25(14) ?
    C8 C12 C13 . . 119.11(12) ?
    C14 C13 C18 . . 120.57(13) ?
    C14 C13 C12 . . 120.25(13) ?
    C18 C13 C12 . . 119.13(13) ?
    C15 C14 C13 . . 118.44(13) ?
    C15 C14 C20 . . 119.32(14) ?
    C13 C14 C20 . . 122.17(13) ?
    C16 C15 C14 . . 121.85(15) ?
    C16 C15 H15 . . 119.1 ?
    C14 C15 H15 . . 119.1 ?
    C17 C16 C15 . . 118.43(14) ?
    C17 C16 C21 . . 120.86(16) ?
    C15 C16 C21 . . 120.70(16) ?
    C16 C17 C18 . . 122.12(14) ?
    C16 C17 H17 . . 118.9 ?
    C18 C17 H17 . . 118.9 ?
    C17 C18 C13 . . 118.48(14) ?
    C17 C18 C19 . . 119.70(14) ?
    C13 C18 C19 . . 121.77(14) ?
    C18 C19 H19A . . 109.5 ?
    C18 C19 H19B . . 109.5 ?
    H19A C19 H19B . . 109.5 ?
    C18 C19 H19C . . 109.5 ?
    H19A C19 H19C . . 109.5 ?
    H19B C19 H19C . . 109.5 ?
    C14 C20 H20A . . 109.5 ?
    C14 C20 H20B . . 109.5 ?
    H20A C20 H20B . . 109.5 ?
    C14 C20 H20C . . 109.5 ?
    H20A C20 H20C . . 109.5 ?
    H20B C20 H20C . . 109.5 ?
    C16 C21 H21A . . 109.5 ?
    C16 C21 H21B . . 109.5 ?
    H21A C21 H21B . . 109.5 ?
    C16 C21 H21C . . 109.5 ?
    H21A C21 H21C . . 109.5 ?
    H21B C21 H21C . . 109.5 ?
    C23 C22 C27 . . 120.01(19) ?
    C23 C22 H22 . . 120.0 ?
    C27 C22 H22 . . 120.0 ?
    C22 C23 C24 . . 120.93(17) ?
    C22 C23 H23 . . 119.5 ?
    C24 C23 H23 . . 119.5 ?
    C25 C24 C23 . . 120.62(18) ?
    C25 C24 H24 . . 119.7 ?
    C23 C24 H24 . . 119.7 ?
    C24 C25 C26 . . 120.14(19) ?
    C24 C25 H25 . . 119.9 ?
    C26 C25 H25 . . 119.9 ?
    C27 C26 C31 . . 118.78(15) ?
    C27 C26 C25 . . 119.32(15) ?
    C31 C26 C25 . . 121.89(17) ?
    C22 C27 C26 . . 118.96(16) ?
    C22 C27 C28 . . 122.30(17) ?
    C26 C27 C28 . . 118.68(14) ?
    C29 C28 C27 . . 121.69(16) ?
    C29 C28 H28 . . 119.2 ?
    C27 C28 H28 . . 119.2 ?
    C28 C29 C30 . . 119.05(15) ?
    C28 C29 C33 . . 119.87(15) ?
    C30 C29 C33 . . 120.58(14) ?
    C31 C30 C29 . . 120.28(15) ?
    C31 C30 C32 . . 117.20(16) ?
    C29 C30 C32 . . 122.34(15) ?
    C30 C31 C26 . . 121.51(17) ?
    C30 C31 H31 . . 119.2 ?
    C26 C31 H31 . . 119.2 ?
    O5 C32 O6 . . 123.88(16) ?
    O5 C32 C30 . . 119.81(18) ?
    O6 C32 C30 . . 116.14(16) ?
    O4 C33 C34' . . 121.7(6) ?
    O4 C33 C29 . . 120.35(16) ?
    C34' C33 C29 . . 117.1(6) ?
    O4 C33 C34 . . 120.5(2) ?
    C34' C33 C34 . . 15.9(5) ?
    C29 C33 C34 . . 118.7(2) ?
    C39 C34 C35 . . 120.2(5) ?
    C39 C34 C33 . . 118.6(2) ?
    C35 C34 C33 . . 121.1(4) ?
    C36 C35 C34 . . 118.6(4) ?
    C36 C35 C41 . . 120.6(4) ?
    C34 C35 C41 . . 120.8(5) ?
    C35 C36 C37 . . 122.5(3) ?
    C35 C36 H36 . . 118.8 ?
    C37 C36 H36 . . 118.8 ?
    C36 C37 C38 . . 117.9(3) ?
    C36 C37 C42 . . 120.7(4) ?
    C38 C37 C42 . . 121.4(5) ?
    C39 C38 C37 . . 121.5(4) ?
    C39 C38 H38 . . 119.3 ?
    C37 C38 H38 . . 119.3 ?
    C38 C39 C34 . . 119.3(4) ?
    C38 C39 C40 . . 119.1(4) ?
    C34 C39 C40 . . 121.6(3) ?
    C35' C34' C33 . . 113.9(12) ?
    C35' C34' C39' . . 123.1(15) ?
    C33 C34' C39' . . 123.0(10) ?
    C34' C35' C36' . . 117.7(12) ?
    C34' C35' C41' . . 125.9(14) ?
    C36' C35' C41' . . 116.4(12) ?
    C37' C36' C35' . . 118.6(10) ?
    C37' C36' H36' . . 120.7 ?
    C35' C36' H36' . . 120.7 ?
    C36' C37' C38' . . 122.3(15) ?
    C36' C37' C42' . . 120.3(15) ?
    C38' C37' C42' . . 117.3(16) ?
    C37' C38' C39' . . 121.0(13) ?
    C37' C38' H38' . . 119.5 ?
    C39' C38' H38' . . 119.5 ?
    C38' C39' C34' . . 117.2(10) ?
    C38' C39' C40' . . 123.2(9) ?
    C34' C39' C40' . . 119.5(10) ?
    C39' C40' H40D . . 109.5 ?
    C39' C40' H40E . . 109.5 ?
    H40D C40' H40E . . 109.5 ?
    C39' C40' H40F . . 109.5 ?
    H40D C40' H40F . . 109.5 ?
    H40E C40' H40F . . 109.5 ?
    C35' C41' H41D . . 109.5 ?
    C35' C41' H41E . . 109.5 ?
    H41D C41' H41E . . 109.5 ?
    C35' C41' H41F . . 109.5 ?
    H41D C41' H41F . . 109.5 ?
    H41E C41' H41F . . 109.5 ?
    C37' C42' H42D . . 109.5 ?
    C37' C42' H42E . . 109.5 ?
    H42D C42' H42E . . 109.5 ?
    C37' C42' H42F . . 109.5 ?
    H42D C42' H42F . . 109.5 ?
    H42E C42' H42F . . 109.5 ?
    C11 O2 H2A . . 109.5 ?
    C32 O6 H6A . . 109.5 ?
loop_
    _geom_torsion_atom_site_label_1
    _geom_torsion_atom_site_label_2
    _geom_torsion_atom_site_label_3
    _geom_torsion_atom_site_label_4
    _geom_torsion_site_symmetry_1
    _geom_torsion_site_symmetry_2
    _geom_torsion_site_symmetry_3
    _geom_torsion_site_symmetry_4
    _geom_torsion
    _geom_torsion_publ_flag
    C6 C1 C2 C3 . . . . -0.3(3) ?
    C1 C2 C3 C4 . . . . 0.1(3) ?
    C2 C3 C4 C5 . . . . 0.6(3) ?
    C3 C4 C5 C6 . . . . -1.2(3) ?
    C3 C4 C5 C10 . . . . 177.72(17) ?
    C10 C5 C6 C7 . . . . 1.2(2) ?
    C4 C5 C6 C7 . . . . -179.81(15) ?
    C10 C5 C6 C1 . . . . -177.95(15) ?
    C4 C5 C6 C1 . . . . 1.0(2) ?
    C2 C1 C6 C5 . . . . -0.3(2) ?
    C2 C1 C6 C7 . . . . -179.44(16) ?
    C5 C6 C7 C8 . . . . -1.5(2) ?
    C1 C6 C7 C8 . . . . 177.65(15) ?
    C6 C7 C8 C9 . . . . 0.8(2) ?
    C6 C7 C8 C12 . . . . -170.38(13) ?
    C7 C8 C9 C10 . . . . 0.3(2) ?
    C12 C8 C9 C10 . . . . 171.10(14) ?
    C7 C8 C9 C11 . . . . 176.14(14) ?
    C12 C8 C9 C11 . . . . -13.0(2) ?
    C8 C9 C10 C5 . . . . -0.5(2) ?
    C11 C9 C10 C5 . . . . -176.55(14) ?
    C6 C5 C10 C9 . . . . -0.3(2) ?
    C4 C5 C10 C9 . . . . -179.18(16) ?
    C10 C9 C11 O3 . . . . -42.1(2) ?
    C8 C9 C11 O3 . . . . 141.91(16) ?
    C10 C9 C11 O2 . . . . 133.67(17) ?
    C8 C9 C11 O2 . . . . -42.3(2) ?
    C7 C8 C12 O1 . . . . 140.31(16) ?
    C9 C8 C12 O1 . . . . -30.5(2) ?
    C7 C8 C12 C13 . . . . -35.8(2) ?
    C9 C8 C12 C13 . . . . 153.41(14) ?
    O1 C12 C13 C14 . . . . 115.45(18) ?
    C8 C12 C13 C14 . . . . -68.46(18) ?
    O1 C12 C13 C18 . . . . -62.0(2) ?
    C8 C12 C13 C18 . . . . 114.08(16) ?
    C18 C13 C14 C15 . . . . 1.5(2) ?
    C12 C13 C14 C15 . . . . -175.92(13) ?
    C18 C13 C14 C20 . . . . 178.44(15) ?
    C12 C13 C14 C20 . . . . 1.0(2) ?
    C13 C14 C15 C16 . . . . 1.7(2) ?
    C20 C14 C15 C16 . . . . -175.34(15) ?
    C14 C15 C16 C17 . . . . -3.5(2) ?
    C14 C15 C16 C21 . . . . 175.84(15) ?
    C15 C16 C17 C18 . . . . 2.1(2) ?
    C21 C16 C17 C18 . . . . -177.21(15) ?
    C16 C17 C18 C13 . . . . 1.0(2) ?
    C16 C17 C18 C19 . . . . -176.44(16) ?
    C14 C13 C18 C17 . . . . -2.8(2) ?
    C12 C13 C18 C17 . . . . 174.65(14) ?
    C14 C13 C18 C19 . . . . 174.57(16) ?
    C12 C13 C18 C19 . . . . -8.0(2) ?
    C27 C22 C23 C24 . . . . 0.5(3) ?
    C22 C23 C24 C25 . . . . 0.3(3) ?
    C23 C24 C25 C26 . . . . -0.5(3) ?
    C24 C25 C26 C27 . . . . -0.2(3) ?
    C24 C25 C26 C31 . . . . 178.26(18) ?
    C23 C22 C27 C26 . . . . -1.2(3) ?
    C23 C22 C27 C28 . . . . -178.45(18) ?
    C31 C26 C27 C22 . . . . -177.50(17) ?
    C25 C26 C27 C22 . . . . 1.0(3) ?
    C31 C26 C27 C28 . . . . -0.1(2) ?
    C25 C26 C27 C28 . . . . 178.40(16) ?
    C22 C27 C28 C29 . . . . 177.19(17) ?
    C26 C27 C28 C29 . . . . -0.1(3) ?
    C27 C28 C29 C30 . . . . 0.6(2) ?
    C27 C28 C29 C33 . . . . -171.35(15) ?
    C28 C29 C30 C31 . . . . -0.8(3) ?
    C33 C29 C30 C31 . . . . 171.02(16) ?
    C28 C29 C30 C32 . . . . 174.13(16) ?
    C33 C29 C30 C32 . . . . -14.0(2) ?
    C29 C30 C31 C26 . . . . 0.6(3) ?
    C32 C30 C31 C26 . . . . -174.58(17) ?
    C27 C26 C31 C30 . . . . -0.1(3) ?
    C25 C26 C31 C30 . . . . -178.63(18) ?
    C31 C30 C32 O5 . . . . 114.9(2) ?
    C29 C30 C32 O5 . . . . -60.3(2) ?
    C31 C30 C32 O6 . . . . -60.5(2) ?
    C29 C30 C32 O6 . . . . 124.44(19) ?
    C28 C29 C33 O4 . . . . 152.52(17) ?
    C30 C29 C33 O4 . . . . -19.3(2) ?
    C28 C29 C33 C34' . . . . -37.9(5) ?
    C30 C29 C33 C34' . . . . 150.3(5) ?
    C28 C29 C33 C34 . . . . -19.9(3) ?
    C30 C29 C33 C34 . . . . 168.3(2) ?
    O4 C33 C34 C39 . . . . 107.5(4) ?
    C34' C33 C34 C39 . . . . 9(3) ?
    C29 C33 C34 C39 . . . . -80.1(5) ?
    O4 C33 C34 C35 . . . . -71.2(5) ?
    C34' C33 C34 C35 . . . . -170(3) ?
    C29 C33 C34 C35 . . . . 101.2(5) ?
    C39 C34 C35 C36 . . . . -0.1(7) ?
    C33 C34 C35 C36 . . . . 178.6(3) ?
    C39 C34 C35 C41 . . . . -179.3(5) ?
    C33 C34 C35 C41 . . . . -0.6(8) ?
    C34 C35 C36 C37 . . . . -1.3(6) ?
    C41 C35 C36 C37 . . . . 177.9(4) ?
    C35 C36 C37 C38 . . . . 1.4(5) ?
    C35 C36 C37 C42 . . . . -178.7(4) ?
    C36 C37 C38 C39 . . . . -0.1(5) ?
    C42 C37 C38 C39 . . . . 179.9(4) ?
    C37 C38 C39 C34 . . . . -1.2(6) ?
    C37 C38 C39 C40 . . . . -179.5(4) ?
    C35 C34 C39 C38 . . . . 1.3(7) ?
    C33 C34 C39 C38 . . . . -177.4(4) ?
    C35 C34 C39 C40 . . . . 179.5(4) ?
    C33 C34 C39 C40 . . . . 0.8(6) ?
    O4 C33 C34' C35' . . . . -82.4(12) ?
    C29 C33 C34' C35' . . . . 108.2(11) ?
    C34 C33 C34' C35' . . . . 8(2) ?
    O4 C33 C34' C39' . . . . 97.5(13) ?
    C29 C33 C34' C39' . . . . -71.9(13) ?
    C34 C33 C34' C39' . . . . -172(4) ?
    C33 C34' C35' C36' . . . . -179.4(9) ?
    C39' C34' C35' C36' . . . . 1(2) ?
    C33 C34' C35' C41' . . . . 0(2) ?
    C39' C34' C35' C41' . . . . -179.7(13) ?
    C34' C35' C36' C37' . . . . -1.1(17) ?
    C41' C35' C36' C37' . . . . 179.3(13) ?
    C35' C36' C37' C38' . . . . 0(2) ?
    C35' C36' C37' C42' . . . . 179.2(10) ?
    C36' C37' C38' C39' . . . . 1(2) ?
    C42' C37' C38' C39' . . . . -178.2(8) ?
    C37' C38' C39' C34' . . . . -1.0(18) ?
    C37' C38' C39' C40' . . . . -178.7(12) ?
    C35' C34' C39' C38' . . . . 0.3(19) ?
    C33 C34' C39' C38' . . . . -179.6(10) ?
    C35' C34' C39' C40' . . . . 178.1(13) ?
    C33 C34' C39' C40' . . . . -1.8(18) ?
loop_
    _geom_hbond_atom_site_label_D
    _geom_hbond_atom_site_label_H
    _geom_hbond_atom_site_label_A
    _geom_hbond_site_symmetry_A
    _geom_hbond_distance_DH
    _geom_hbond_distance_HA
    _geom_hbond_distance_DA
    _geom_hbond_angle_DHA
    O2 H2A O3 2_655 0.82 1.81 2.6191(17) 170.9
    O6 H6A O5 2_666 0.82 1.86 2.6709(18) 169.6
    C21 H21A Cg7 2_766 0.96 2.85 3.475(2) 124
    C31 H31 Cg7 1_555 0.93 2.71 3.548(2) 150
    C42 H42B Cg6 1_465 0.96 2.86 3.620(6) 137
