# Supplementary material for: 3-(2,4,6-Trimethyl­benzo­yl)-2-naphthoic acid
Source: Acta Crystallogr Sect E Struct Rep Online. 2010 Oct 13;66(Pt 11):o2794. doi: 10.1107/S1600536810040183 (PMC3009172; doi:10.1107/S1600536810040183)
Supplement: Supplementary file 2 [file e-66-o2794-Isup2.hkl]

# 
# h,k,l, Fc-squared, Fo-squared, sigma(Fo-squared) and status flag 
# 
data_I
_shelx_title ' ST22 in P-1' 
_shelx_refln_list_code          4 
_shelx_F_calc_maximum      176.35 
_exptl_crystal_F_000       672.00 
_reflns_d_resolution_high  0.7488 
 
loop_ 
 _symmetry_equiv_pos_as_xyz 
 'x, y, z' 
 '-x, -y, -z' 
 
_cell_length_a    10.5233 
_cell_length_b    12.7712 
_cell_length_c    13.0588 
_cell_angle_alpha  93.102 
_cell_angle_beta  101.609 
_cell_angle_gamma  99.219 
 
_shelx_F_squared_multiplier     1.000 
 
loop_ 
 _refln_index_h 
 _refln_index_k 
 _refln_index_l 
 _refln_F_squared_calc 
 _refln_F_squared_meas 
 _refln_F_squared_sigma 
 _refln_observed_status 
   1   0   0      548.01      389.36     13.03 o 
   2   0   0      193.12      160.49      1.43 o 
   3   0   0     1396.24     1355.75     11.41 o 
   4   0   0       73.06       63.70      1.05 o 
   5   0   0        0.33        1.29      0.34 o 
   6   0   0      227.46      228.30      3.20 o 
   7   0   0        2.79        2.04      0.67 o 
   8   0   0        4.83        4.03      0.74 o 
   9   0   0        0.86        0.66      0.94 o 
  10   0   0       28.25       36.33      3.02 o 
  11   0   0        1.81        2.62      1.48 o 
  12   0   0       12.04       14.27      1.93 o 
  13   0   0        0.11       -0.57      1.69 o 
 -13   1   0        8.35       11.81      2.65 o 
 -12   1   0        1.00       -0.46      2.10 o 
 -11   1   0       54.46       58.23      3.66 o 
 -10   1   0        0.14       -0.17      1.22 o 
  -9   1   0       68.98       70.33      2.46 o 
  -8   1   0        2.03        0.97      0.72 o 
  -7   1   0       49.39       53.48      1.51 o 
  -6   1   0      247.61      240.23      3.18 o 
  -5   1   0      573.48      677.85      6.53 o 
  -4   1   0     1313.41     1341.13     11.50 o 
  -3   1   0     1011.54     1066.32      8.34 o 
  -2   1   0     4177.36     4219.00     31.78 o 
  -1   1   0      705.78      608.27     16.54 o 
   0   1   0        0.50       -0.04      0.04 o 
   1   1   0    21343.46    20472.41    266.69 o 
   2   1   0       52.55       50.17      0.60 o 
   3   1   0      269.49      286.29      2.86 o 
   4   1   0     1055.13     1053.40      9.58 o 
   5   1   0      721.31      750.42      7.14 o 
   6   1   0      495.14      503.30      5.69 o 
   7   1   0        5.91        3.14      0.61 o 
   8   1   0       41.64       44.01      1.64 o 
   9   1   0       17.67       18.63      1.37 o 
  10   1   0       16.47       15.92      1.62 o 
  11   1   0        7.15        9.86      2.31 o 
  12   1   0        0.44       -0.54      1.40 o 
  13   1   0        1.05       -0.35      2.03 o 
 -13   2   0       14.75        9.48      2.24 o 
 -12   2   0        0.62       -1.34      1.62 o 
 -11   2   0       44.82       48.10      2.79 o 
 -10   2   0        0.22       -1.18      1.18 o 
  -9   2   0       14.20       15.52      1.68 o 
  -8   2   0        0.05       -0.07      0.73 o 
  -7   2   0       70.24       55.08      1.73 o 
  -6   2   0      193.19      161.32      2.47 o 
  -5   2   0        5.07       10.33      0.89 o 
  -4   2   0      207.56      214.31      2.40 o 
  -3   2   0     2539.37     2442.04     20.04 o 
  -2   2   0     2914.99     2965.33     23.91 o 
  -1   2   0      648.52      636.73      6.32 o 
   0   2   0     9046.68     8757.52     68.24 o 
   1   2   0      900.82      932.25      9.17 o 
   2   2   0       14.79       16.83      0.42 o 
   3   2   0     1906.30     1909.96     17.53 o 
   4   2   0      591.17      594.71      5.80 o 
   5   2   0       52.96       60.39      1.09 o 
   6   2   0       10.56       11.08      0.65 o 
   7   2   0       32.00       31.43      1.06 o 
   8   2   0      121.03      107.64      2.63 o 
   9   2   0        3.70        3.38      0.89 o 
  10   2   0       16.98       15.97      1.42 o 
  11   2   0        0.81        2.40      1.25 o 
  12   2   0        0.01        0.55      1.34 o 
  13   2   0        0.40        1.43      2.23 o 
 -13   3   0        0.01       -1.75      1.75 o 
 -12   3   0       22.95       19.88      2.43 o 
 -11   3   0      103.25      119.69      8.29 o 
 -10   3   0       72.11       80.91      3.61 o 
  -9   3   0      210.40      228.37      5.19 o 
  -8   3   0        2.14        2.83      0.89 o 
  -7   3   0       20.98       30.98      1.24 o 
  -6   3   0        1.33        0.53      0.60 o 
  -5   3   0       17.89       17.68      0.96 o 
  -4   3   0        3.16        1.05      0.37 o 
  -3   3   0      186.05      186.66      2.03 o 
  -2   3   0     1087.29     1055.10      8.83 o 
  -1   3   0      236.86      199.98      2.15 o 
   0   3   0     2564.20     2723.22     23.01 o 
   1   3   0    10078.82    10502.84    106.80 o 
   2   3   0       17.15        9.85      0.62 o 
   3   3   0       45.94       49.54      0.84 o 
   4   3   0        5.66        2.56      0.30 o 
   5   3   0      132.58      136.90      1.78 o 
   6   3   0       16.72       13.60      0.64 o 
   7   3   0       69.67       67.27      1.46 o 
   8   3   0        0.00       -0.60      0.61 o 
   9   3   0       50.99       54.92      1.83 o 
  10   3   0        3.19        3.12      0.96 o 
  11   3   0        0.05        1.28      1.14 o 
  12   3   0        0.00       -0.96      1.15 o 
 -13   4   0        3.22        1.93      1.99 o 
 -12   4   0        1.75        0.12      1.72 o 
 -11   4   0        0.65       -0.38      1.57 o 
 -10   4   0        1.44       -1.49      1.49 o 
  -9   4   0        1.93        3.06      1.29 o 
  -8   4   0      143.56      153.41      3.42 o 
  -7   4   0      196.48      192.85      3.50 o 
  -6   4   0      305.15      312.11      4.70 o 
  -5   4   0       13.25       12.84      0.82 o 
  -4   4   0      148.17      169.07      2.13 o 
  -3   4   0      147.22      192.77      2.24 o 
  -2   4   0       58.90       61.03      1.34 o 
  -1   4   0      675.09      643.42      6.11 o 
   0   4   0       67.42      117.18      1.46 o 
   1   4   0       60.49       61.08      0.89 o 
   2   4   0     3826.87     3826.41     41.67 o 
   3   4   0      430.27      403.46      4.16 o 
   4   4   0      525.90      553.00      5.78 o 
   5   4   0      294.00      277.18      2.86 o 
   6   4   0       70.14       63.05      1.15 o 
   7   4   0       84.28       87.83      1.60 o 
   8   4   0        2.85        3.08      0.96 o 
   9   4   0       53.30       56.44      1.61 o 
  10   4   0        9.95        9.98      1.05 o 
  11   4   0        0.20        0.28      1.18 o 
  12   4   0        0.14       -0.62      1.72 o 
 -13   5   0        0.02       -2.10      2.10 o 
 -12   5   0        0.44       -1.67      1.67 o 
 -11   5   0        0.38       -1.51      1.51 o 
 -10   5   0        1.93        2.76      1.52 o 
  -9   5   0        1.11       -1.08      1.81 o 
  -8   5   0      549.19      590.54      8.98 o 
  -7   5   0      274.95      281.76      4.61 o 
  -6   5   0        3.86        4.56      0.85 o 
  -5   5   0       10.85        7.13      0.71 o 
  -4   5   0     1757.30     1851.34     17.05 o 
  -3   5   0     1061.00     1220.98     12.18 o 
  -2   5   0      132.05      152.71      2.26 o 
  -1   5   0      151.52      156.07      1.83 o 
   0   5   0       31.23       24.05      0.85 o 
   1   5   0       61.82       80.65      1.25 o 
   2   5   0      927.80     1042.27     10.12 o 
   3   5   0        0.24        0.22      0.37 o 
   4   5   0        1.63        2.68      0.49 o 
   5   5   0        3.63        4.33      0.46 o 
   6   5   0      179.87      171.68      2.74 o 
   7   5   0       23.59       18.89      0.97 o 
   8   5   0       81.60       81.09      2.09 o 
   9   5   0        0.15        0.24      1.68 o 
  10   5   0       77.22       68.68      2.42 o 
  11   5   0        1.58        2.23      1.61 o 
  12   5   0        0.00        0.92      2.22 o 
 -13   6   0        5.22        3.66      3.51 o 
 -12   6   0        1.36        1.92      2.14 o 
 -11   6   0        2.53        3.46      1.86 o 
 -10   6   0       37.26       35.88      2.49 o 
  -9   6   0       89.89       77.08      3.37 o 
  -8   6   0      464.40      484.54     12.01 o 
  -7   6   0      185.31      162.30      4.89 o 
  -6   6   0        0.72       -0.07      0.80 o 
  -5   6   0      307.21      253.44      4.48 o 
  -4   6   0      326.12      337.13      4.30 o 
  -3   6   0     2038.68     2249.38     20.53 o 
  -2   6   0        0.89       -0.40      0.40 o 
  -1   6   0        5.78        3.30      0.46 o 
   0   6   0       10.71        5.27      0.47 o 
   1   6   0      206.41      218.39      2.75 o 
   2   6   0      846.60      884.93      8.69 o 
   3   6   0      158.80      207.95      2.53 o 
   4   6   0      193.37      181.12      3.06 o 
   5   6   0        5.80        5.23      0.51 o 
   6   6   0        0.09       -0.11      0.49 o 
   7   6   0       27.04       19.97      0.99 o 
   8   6   0        8.53        8.54      0.92 o 
   9   6   0       19.05       18.76      1.34 o 
  10   6   0       15.29       13.86      1.88 o 
  11   6   0        0.09        1.35      1.61 o 
 -13   7   0        2.14        0.23      3.22 o 
 -12   7   0        5.59       12.89      4.01 o 
 -11   7   0        6.58        8.42      3.46 o 
 -10   7   0       55.45       55.62      2.95 o 
  -9   7   0        7.88        2.50      1.53 o 
  -8   7   0       64.90       59.41      2.81 o 
  -7   7   0      289.36      290.09      5.42 o 
  -6   7   0       36.42       37.33      2.05 o 
  -5   7   0        3.46        4.64      0.76 o 
  -4   7   0      336.44      366.10      5.54 o 
  -3   7   0      852.08      950.56      9.31 o 
  -2   7   0       32.49       31.25      0.88 o 
  -1   7   0       38.69       28.75      0.91 o 
   0   7   0        0.21       -0.45      0.45 o 
   1   7   0       20.35       23.51      0.71 o 
   2   7   0      260.92      252.03      2.90 o 
   3   7   0       30.03       38.85      0.88 o 
   4   7   0        8.67       10.17      0.59 o 
   5   7   0        1.59        2.69      0.77 o 
   6   7   0        9.48        5.05      0.62 o 
   7   7   0        7.91        6.75      0.75 o 
   8   7   0        5.33        4.68      0.81 o 
   9   7   0        2.28        2.52      0.92 o 
  10   7   0        5.34        7.27      2.13 o 
  11   7   0        2.38        1.79      1.64 o 
 -13   8   0        0.00       -2.64      3.22 o 
 -12   8   0        1.15        3.02      3.46 o 
 -11   8   0        0.13       -2.18      2.18 o 
 -10   8   0       30.64       28.57      3.79 o 
  -9   8   0       36.79       35.31      2.85 o 
  -8   8   0       65.07       63.31      3.03 o 
  -7   8   0       48.83       58.12      2.38 o 
  -6   8   0       27.99       24.49      1.59 o 
  -5   8   0       29.16       32.70      1.46 o 
  -4   8   0      104.63      125.13      2.25 o 
  -3   8   0       19.86       20.53      0.84 o 
  -2   8   0      354.51      332.92      3.94 o 
  -1   8   0      175.73      207.72      3.34 o 
   0   8   0      156.01      174.48      2.65 o 
   1   8   0      124.90      139.09      1.97 o 
   2   8   0       27.32       35.13      0.90 o 
   3   8   0       37.60       30.72      0.92 o 
   4   8   0        0.46       -0.31      0.45 o 
   5   8   0        0.81        1.14      0.52 o 
   6   8   0        5.95        5.40      0.67 o 
   7   8   0        2.52        1.30      0.68 o 
   8   8   0        8.61        6.79      1.35 o 
   9   8   0        5.11        6.24      1.18 o 
  10   8   0        0.06       -0.16      1.37 o 
 -12   9   0        0.01       -1.22      3.22 o 
 -11   9   0        0.01        1.04      2.23 o 
 -10   9   0        1.75        3.51      2.35 o 
  -9   9   0       12.05       16.32      2.90 o 
  -8   9   0       16.86       18.97      2.89 o 
  -7   9   0       27.99       29.22      2.57 o 
  -6   9   0      227.96      213.46      5.09 o 
  -5   9   0       62.58       67.32      1.97 o 
  -4   9   0      139.94      131.54      2.45 o 
  -3   9   0       40.41       35.80      1.33 o 
  -2   9   0      355.97      362.83      4.51 o 
  -1   9   0      252.41      240.50      3.83 o 
   0   9   0      128.08      126.39      2.29 o 
   1   9   0      241.76      256.48      3.20 o 
   2   9   0       60.19       58.26      1.23 o 
   3   9   0       70.64       69.05      1.43 o 
   4   9   0        1.23        1.41      0.57 o 
   5   9   0        2.24        2.99      0.61 o 
   6   9   0       25.01       25.09      1.10 o 
   7   9   0        0.07       -0.09      0.72 o 
   8   9   0        1.56        1.94      0.92 o 
   9   9   0        2.64        4.05      1.03 o 
  10   9   0        0.00       -1.12      1.12 o 
 -12  10   0        1.55        0.76      3.43 o 
 -11  10   0        1.77       -1.95      1.95 o 
 -10  10   0        0.10        1.73      2.08 o 
  -9  10   0        5.18        1.63      1.99 o 
  -8  10   0        2.67        3.54      2.04 o 
  -7  10   0       16.72       14.21      3.20 o 
  -6  10   0        0.49       -0.05      1.42 o 
  -5  10   0       35.35       27.49      3.09 o 
  -4  10   0       23.81       29.55      1.78 o 
  -3  10   0        7.42        6.44      0.76 o 
  -2  10   0      246.31      231.71      4.38 o 
  -1  10   0      466.14      468.36      6.49 o 
   0  10   0      150.23      143.91      2.76 o 
   1  10   0      172.97      159.38      2.69 o 
   2  10   0      252.13      250.31      3.34 o 
   3  10   0        0.10       -0.60      0.60 o 
   4  10   0       27.31       20.45      0.96 o 
   5  10   0       63.66       71.13      1.91 o 
   6  10   0       12.91       13.75      1.08 o 
   7  10   0        0.30       -0.15      0.76 o 
   8  10   0        1.51        2.57      0.90 o 
   9  10   0        0.31       -0.28      1.15 o 
 -11  11   0        9.97        8.67      3.14 o 
 -10  11   0       12.56       10.63      2.93 o 
  -9  11   0        0.29       -0.43      3.31 o 
  -8  11   0        0.12        0.53      2.00 o 
  -7  11   0        0.14       -0.15      1.47 o 
  -6  11   0        7.42        7.86      1.60 o 
  -5  11   0        0.77        0.52      1.89 o 
  -4  11   0       21.59       21.31      2.75 o 
  -3  11   0        0.04        0.17      0.80 o 
  -2  11   0        0.00       -0.68      0.68 o 
  -1  11   0      128.67      139.45      2.81 o 
   0  11   0      264.31      269.21      5.36 o 
   1  11   0      297.32      301.64      4.06 o 
   2  11   0      120.07      118.14      2.36 o 
   3  11   0       17.42       16.33      1.29 o 
   4  11   0        4.69        7.51      0.94 o 
   5  11   0       71.59       72.59      2.40 o 
   6  11   0        0.00        0.68      1.15 o 
   7  11   0       16.56       19.70      1.28 o 
   8  11   0        0.00       -0.72      0.91 o 
 -11  12   0        0.07        1.45      2.13 o 
 -10  12   0        5.22        6.75      2.28 o 
  -9  12   0        2.00        4.21      2.35 o 
  -8  12   0        6.41        8.82      2.21 o 
  -7  12   0        6.70        3.67      1.77 o 
  -6  12   0       18.36       16.95      1.99 o 
  -5  12   0       29.39       31.33      2.32 o 
  -4  12   0        1.01       -0.15      1.41 o 
  -3  12   0        0.57        0.63      1.22 o 
  -2  12   0       55.96       45.42      2.72 o 
  -1  12   0       42.47       49.33      3.05 o 
   0  12   0       11.16       15.33      1.32 o 
   1  12   0       11.75       14.62      1.21 o 
   2  12   0        0.01       -0.32      0.68 o 
   3  12   0        0.33        1.41      0.99 o 
   4  12   0       13.97       11.90      1.12 o 
   5  12   0        0.36        0.74      0.85 o 
   6  12   0        6.90        5.01      1.00 o 
   7  12   0        5.97        8.29      1.16 o 
 -10  13   0        2.14        1.29      2.13 o 
  -9  13   0        2.46        3.14      2.83 o 
  -8  13   0        0.17       -0.14      1.77 o 
  -7  13   0        3.85        4.79      2.47 o 
  -6  13   0       13.87       13.99      2.39 o 
  -5  13   0        0.40       -1.42      1.42 o 
  -4  13   0        0.37        0.79      2.17 o 
  -3  13   0        2.97        0.12      1.27 o 
  -2  13   0       38.80       43.33      2.96 o 
  -1  13   0      122.09      117.39      4.62 o 
   0  13   0       19.87       17.25      1.91 o 
   1  13   0        3.36        1.96      1.19 o 
   2  13   0        2.93        2.76      1.03 o 
   3  13   0       16.22       14.21      1.70 o 
   4  13   0       10.00       18.37      1.39 o 
   5  13   0        3.20        1.43      1.22 o 
   6  13   0       14.10       21.71      1.75 o 
  -9  14   0        4.51        3.49      2.91 o 
  -8  14   0       10.60       16.64      4.97 o 
  -7  14   0       13.08       11.69      3.13 o 
  -6  14   0       22.30       21.70      3.31 o 
  -5  14   0        0.00       -1.43      1.62 o 
  -4  14   0        0.71       -1.52      1.52 o 
  -3  14   0        0.82       -1.31      1.31 o 
  -2  14   0       23.49       24.59      2.11 o 
  -1  14   0        0.50       -0.12      1.49 o 
   0  14   0        2.49        3.95      1.60 o 
   1  14   0       20.92       25.15      2.06 o 
   2  14   0        2.21        2.75      1.31 o 
   3  14   0       20.19       22.95      2.19 o 
   4  14   0        1.45        0.90      1.44 o 
   5  14   0       12.24       13.52      1.86 o 
  -8  15   0        0.16        1.19      2.96 o 
  -7  15   0       28.51       34.63      4.56 o 
  -6  15   0        0.32        0.74      2.29 o 
  -5  15   0        1.36        0.06      1.72 o 
  -4  15   0        0.00       -1.44      1.64 o 
  -3  15   0       21.35       29.13      2.80 o 
  -2  15   0        0.26        0.73      1.50 o 
  -1  15   0        0.00        1.17      1.60 o 
   0  15   0        0.09       -1.43      1.43 o 
   1  15   0        6.46        4.70      1.55 o 
   2  15   0        0.04        0.11      2.01 o 
   3  15   0        0.78       -0.41      1.49 o 
   4  15   0        0.47       -1.36      1.36 o 
  -6  16   0        1.01        1.17      2.32 o 
  -5  16   0        3.20        4.04      2.52 o 
  -4  16   0        2.89        6.22      2.21 o 
  -3  16   0       12.14       13.84      2.49 o 
  -2  16   0        9.11       11.52      2.02 o 
  -1  16   0        1.57       -0.35      1.70 o 
   0  16   0        4.44        7.01      1.90 o 
   1  16   0       13.37       11.61      2.15 o 
   2  16   0        0.15       -0.88      1.66 o 
   2 -17   1        3.90        4.67      2.50 o 
  -2 -16   1       24.54       32.01      3.48 o 
  -1 -16   1        1.99        4.00      1.44 o 
   0 -16   1        0.87        3.09      1.68 o 
   1 -16   1        1.88        3.34      1.62 o 
   2 -16   1        8.22       12.46      2.31 o 
   3 -16   1        1.11        1.62      1.82 o 
   4 -16   1        0.00       -1.71      1.71 o 
   5 -16   1        0.28       -0.88      1.89 o 
   6 -16   1        0.87        2.73      2.49 o 
  -4 -15   1        0.23       -1.38      1.38 o 
  -3 -15   1        0.46        2.14      2.01 o 
  -2 -15   1        3.64        5.36      2.29 o 
  -1 -15   1        1.11        2.12      1.36 o 
   0 -15   1        3.83        8.17      2.20 o 
   1 -15   1        1.28        0.19      1.36 o 
   2 -15   1        6.12        6.59      1.70 o 
   3 -15   1        2.92        3.76      1.91 o 
   4 -15   1        5.10        3.70      3.10 o 
   5 -15   1        0.17       -0.92      1.73 o 
   6 -15   1        9.02        8.69      5.43 o 
   7 -15   1        0.06        0.84      2.46 o 
   8 -15   1        3.91        5.54      2.39 o 
  -5 -14   1        1.21        0.54      1.26 o 
  -4 -14   1        7.28        9.51      1.74 o 
  -3 -14   1       39.90       47.44      2.98 o 
  -2 -14   1       18.74       16.05      2.53 o 
  -1 -14   1        1.54        1.08      1.23 o 
   0 -14   1        1.96        3.13      1.52 o 
   1 -14   1       70.08       76.84      3.12 o 
   2 -14   1        9.97       10.44      2.26 o 
   3 -14   1       19.21       16.71      3.48 o 
   4 -14   1        0.31        0.37      1.59 o 
   5 -14   1        2.87        1.55      1.92 o 
   6 -14   1        1.03        1.90      1.67 o 
   7 -14   1        1.79        0.60      1.90 o 
   8 -14   1        1.51       -0.12      2.42 o 
   9 -14   1        4.93       10.68      5.65 o 
  -7 -13   1        3.06        4.11      1.04 o 
  -6 -13   1        1.82        1.56      0.93 o 
  -5 -13   1        2.54        2.99      0.97 o 
  -4 -13   1       27.25       32.96      1.58 o 
  -3 -13   1        0.82        1.45      1.05 o 
  -2 -13   1       12.53       16.01      0.94 o 
  -1 -13   1       47.40       39.85      2.03 o 
   0 -13   1       13.76       14.30      1.83 o 
   1 -13   1        0.03        1.51      1.50 o 
   2 -13   1       93.77       88.41      3.28 o 
   3 -13   1        7.73        8.70      2.27 o 
   4 -13   1        3.65        3.15      1.65 o 
   5 -13   1       10.26       13.47      1.85 o 
   6 -13   1       29.73       30.41      3.14 o 
   7 -13   1        0.47        0.02      1.96 o 
   8 -13   1       12.04       14.44      3.10 o 
   9 -13   1        1.65        1.12      2.00 o 
  10 -13   1        3.43        4.25      2.31 o 
  -8 -12   1        0.78        1.16      0.91 o 
  -7 -12   1        2.64        5.31      0.94 o 
  -6 -12   1        2.52        2.62      1.09 o 
  -5 -12   1        8.56       11.80      1.04 o 
  -4 -12   1        0.49       -0.78      0.78 o 
  -3 -12   1        4.15        2.68      0.97 o 
  -2 -12   1        6.97        5.97      0.75 o 
  -1 -12   1        1.29        5.35      1.26 o 
   0 -12   1        0.38        0.42      0.89 o 
   1 -12   1      109.75      105.35      4.88 o 
   2 -12   1      144.49      142.96      4.97 o 
   3 -12   1        9.63        6.26      1.69 o 
   4 -12   1        1.85        0.88      1.26 o 
   5 -12   1        4.11        3.86      1.33 o 
   6 -12   1        6.09        6.32      1.54 o 
   7 -12   1        0.05        1.19      2.03 o 
   8 -12   1        6.05        9.74      2.67 o 
   9 -12   1       38.85       46.68      4.48 o 
  10 -12   1        0.95        4.20      2.85 o 
  11 -12   1        0.30       -1.02      2.54 o 
  -8 -11   1        1.73        1.56      0.89 o 
  -7 -11   1       22.09       16.11      1.09 o 
  -6 -11   1        7.38        8.62      0.90 o 
  -5 -11   1        3.97        3.98      0.79 o 
  -4 -11   1        2.26        3.62      0.90 o 
  -3 -11   1        4.00        1.46      0.90 o 
  -2 -11   1       50.84       58.20      1.66 o 
  -1 -11   1      988.56      990.16     11.88 o 
   0 -11   1       14.24       16.65      1.17 o 
   1 -11   1      335.98      344.73      6.35 o 
   2 -11   1       58.31       63.51      1.88 o 
   3 -11   1        0.37        0.37      1.04 o 
   4 -11   1        0.01       -0.37      0.95 o 
   5 -11   1        0.82       -0.37      1.24 o 
   6 -11   1        4.32        2.76      1.61 o 
   7 -11   1        7.03        6.40      2.24 o 
   8 -11   1       12.96       15.62      2.97 o 
   9 -11   1       33.67       38.61      6.01 o 
  10 -11   1       39.21       59.81      9.00 o 
  11 -11   1        5.17        7.97      2.98 o 
  -9 -10   1        3.61        6.83      1.47 o 
  -8 -10   1        1.96        0.57      1.28 o 
  -7 -10   1       11.33       11.73      0.94 o 
  -6 -10   1       59.35       57.23      1.64 o 
  -5 -10   1       11.48       13.57      1.06 o 
  -4 -10   1        3.37        4.31      0.79 o 
  -3 -10   1       65.01       61.98      1.93 o 
  -2 -10   1       41.36       45.10      1.32 o 
  -1 -10   1      590.46      599.46      7.54 o 
   0 -10   1      551.78      540.46      6.00 o 
   1 -10   1       89.78      102.29      2.81 o 
   2 -10   1       14.60       12.95      0.84 o 
   3 -10   1       18.93       20.13      0.99 o 
   4 -10   1       11.64        9.98      1.41 o 
   5 -10   1       75.43       73.89      3.46 o 
   6 -10   1       33.70       31.89      2.60 o 
   7 -10   1       95.60       91.72      5.86 o 
   8 -10   1        5.11        6.65      2.28 o 
   9 -10   1        2.20        0.50      2.16 o 
  10 -10   1        2.10        2.55      2.37 o 
  11 -10   1        0.91        1.90      2.53 o 
  12 -10   1        5.34        7.99      4.36 o 
 -10  -9   1        0.00        1.01      1.22 o 
  -9  -9   1        0.06        1.07      0.78 o 
  -8  -9   1        0.21       -0.26      0.74 o 
  -7  -9   1        9.60        9.93      0.98 o 
  -6  -9   1       68.75       68.46      2.11 o 
  -5  -9   1       14.19        9.94      0.73 o 
  -4  -9   1       28.50       26.09      1.59 o 
  -3  -9   1        0.66        0.43      0.63 o 
  -2  -9   1       26.46       27.64      1.09 o 
  -1  -9   1       16.07       13.93      0.76 o 
   0  -9   1      451.60      493.55      6.29 o 
   1  -9   1       18.63       21.01      0.93 o 
   2  -9   1      116.47      105.75      1.79 o 
   3  -9   1      123.01      132.96      2.33 o 
   4  -9   1        4.09        2.21      0.80 o 
   5  -9   1       84.12       83.31      2.32 o 
   6  -9   1      134.71      131.28      3.91 o 
   7  -9   1        0.23       -1.56      1.56 o 
   8  -9   1        0.12        0.66      1.74 o 
   9  -9   1        8.70       12.41      2.80 o 
  10  -9   1       12.01       14.01      3.17 o 
  11  -9   1        2.82        4.09      2.76 o 
  12  -9   1        0.03        0.99      3.34 o 
 -10  -8   1        0.12        1.38      1.41 o 
  -9  -8   1        3.12       -0.03      0.79 o 
  -8  -8   1        0.65        0.23      1.08 o 
  -7  -8   1       22.95       24.67      1.05 o 
  -6  -8   1       23.64       19.99      1.15 o 
  -5  -8   1        3.27        2.05      0.79 o 
  -4  -8   1      103.80      105.09      2.69 o 
  -3  -8   1        0.13       -0.13      0.40 o 
  -2  -8   1      165.43      178.79      2.38 o 
  -1  -8   1       73.47       81.33      1.51 o 
   0  -8   1       37.41       38.99      1.01 o 
   1  -8   1      120.50      121.91      1.98 o 
   2  -8   1       17.50       14.35      0.72 o 
   3  -8   1      137.68      119.46      2.12 o 
   4  -8   1       58.81       55.38      1.49 o 
   5  -8   1       11.01       10.97      1.05 o 
   6  -8   1       10.25        7.83      1.22 o 
   7  -8   1       62.48       60.71      2.52 o 
   8  -8   1        3.33        4.06      1.45 o 
   9  -8   1       48.73       47.92      4.23 o 
  10  -8   1        1.42        1.38      1.90 o 
  11  -8   1       17.35       29.33      5.20 o 
  12  -8   1        0.05        1.48      3.40 o 
 -11  -7   1        0.56        1.14      1.76 o 
 -10  -7   1        4.12        4.57      2.26 o 
  -9  -7   1        1.63        3.42      0.88 o 
  -8  -7   1       37.79       39.58      1.48 o 
  -7  -7   1       17.70       17.13      0.87 o 
  -6  -7   1        8.07        4.81      0.87 o 
  -5  -7   1        9.28        9.01      0.76 o 
  -4  -7   1        0.01       -0.44      0.62 o 
  -3  -7   1       66.30       67.67      2.06 o 
  -2  -7   1       30.51       33.60      0.72 o 
  -1  -7   1       21.72       24.48      0.79 o 
   0  -7   1      198.70      213.67      2.63 o 
   1  -7   1       57.85       56.69      1.22 o 
   2  -7   1        4.50       13.26      0.62 o 
   3  -7   1       94.15       64.61      1.50 o 
   4  -7   1        0.49        0.05      0.50 o 
   5  -7   1       52.58       45.77      1.53 o 
   6  -7   1        0.01       -0.80      0.80 o 
   7  -7   1        4.15        2.46      1.13 o 
   8  -7   1      577.81      613.16     10.82 o 
   9  -7   1       14.45       19.80      2.38 o 
  10  -7   1        5.45        5.23      1.91 o 
  11  -7   1        2.19        8.22      3.69 o 
  12  -7   1        5.31        6.13      3.83 o 
  13  -7   1        1.16        0.38      3.37 o 
 -11  -6   1        2.44        2.76      1.29 o 
 -10  -6   1       11.05       13.33      1.79 o 
  -9  -6   1       15.46       16.56      1.18 o 
  -8  -6   1        0.25        0.31      0.68 o 
  -7  -6   1      135.04      129.72      2.42 o 
  -6  -6   1       17.94       25.87      1.11 o 
  -5  -6   1       74.23       84.44      2.35 o 
  -4  -6   1       15.12       14.33      1.95 o 
  -3  -6   1       13.32       20.86      1.02 o 
  -2  -6   1       71.39       78.68      1.26 o 
  -1  -6   1       21.35       13.17      0.52 o 
   0  -6   1       32.97       35.39      0.81 o 
   1  -6   1     3583.06     3760.41     36.21 o 
   2  -6   1      708.96      798.50      7.34 o 
   3  -6   1      455.21      514.60      5.39 o 
   4  -6   1        0.03        1.42      0.52 o 
   5  -6   1      334.59      376.92      6.01 o 
   6  -6   1      107.67      103.24      2.95 o 
   7  -6   1       10.69       13.32      1.33 o 
   8  -6   1       92.86       96.28      3.50 o 
   9  -6   1      745.94      815.91     13.64 o 
  10  -6   1       32.68       28.87      2.30 o 
  11  -6   1       45.34       43.99      3.17 o 
  12  -6   1        0.08        1.13      2.99 o 
  13  -6   1        0.17        1.86      3.57 o 
 -12  -5   1        1.19        1.68      2.83 o 
 -11  -5   1        0.93       -0.17      1.43 o 
 -10  -5   1       22.05       20.76      1.48 o 
  -9  -5   1       39.15       36.03      1.59 o 
  -8  -5   1      100.79      102.59      2.46 o 
  -7  -5   1        3.02        3.09      0.78 o 
  -6  -5   1       73.01       78.22      2.04 o 
  -5  -5   1      453.73      463.35      9.15 o 
  -4  -5   1      102.73      116.86      2.33 o 
  -3  -5   1      322.56      307.30      5.43 o 
  -2  -5   1       22.60       33.80      0.99 o 
  -1  -5   1      106.58      102.47      1.40 o 
   0  -5   1       10.84        3.91      0.28 o 
   1  -5   1        2.71        1.63      0.30 o 
   2  -5   1     1368.03     1550.81     15.13 o 
   3  -5   1     1138.07     1255.82     12.52 o 
   4  -5   1      510.13      542.13      5.37 o 
   5  -5   1       58.81       55.68      1.94 o 
   6  -5   1        0.05       -0.12      0.67 o 
   7  -5   1        1.07       -0.60      0.74 o 
   8  -5   1       58.06       55.76      2.56 o 
   9  -5   1      356.31      360.09      9.28 o 
  10  -5   1        3.26        3.94      1.59 o 
  11  -5   1       93.86      101.89      4.86 o 
  12  -5   1       15.67       14.21      2.43 o 
  13  -5   1        0.05        0.35      2.96 o 
 -12  -4   1        2.58        4.48      1.80 o 
 -11  -4   1        1.33        1.31      1.49 o 
 -10  -4   1       35.66       33.87      1.81 o 
  -9  -4   1        2.52        2.01      1.03 o 
  -8  -4   1       92.66       87.52      2.50 o 
  -7  -4   1        2.29        2.77      0.68 o 
  -6  -4   1       49.56       37.97      1.23 o 
  -5  -4   1       99.47      111.97      3.11 o 
  -4  -4   1      702.16      815.77     12.32 o 
  -3  -4   1        2.43        4.90      0.47 o 
  -2  -4   1       23.93       32.71      0.90 o 
  -1  -4   1     1032.91     1067.36     13.07 o 
   0  -4   1      462.98      447.32      4.03 o 
   1  -4   1       46.54       54.86      0.81 o 
   2  -4   1     1038.99     1043.81     10.35 o 
   3  -4   1      353.64      359.36      3.48 o 
   4  -4   1      227.97      211.08      2.44 o 
   5  -4   1      153.67      163.40      2.58 o 
   6  -4   1       75.84       63.32      3.18 o 
   7  -4   1        0.51        0.47      0.71 o 
   8  -4   1      141.58      144.57      3.40 o 
   9  -4   1        0.01        0.35      1.24 o 
  10  -4   1       73.96       81.35      3.83 o 
  11  -4   1       53.38       60.77      3.40 o 
  12  -4   1       19.78       22.34      3.57 o 
  13  -4   1        4.85        4.53      2.19 o 
 -13  -3   1        0.03       -1.87      1.87 o 
 -12  -3   1        0.47       -0.40      1.10 o 
 -11  -3   1        2.49        2.84      1.48 o 
 -10  -3   1        2.10        2.70      1.67 o 
  -9  -3   1      191.16      198.82      3.39 o 
  -8  -3   1       43.58       44.40      1.43 o 
  -7  -3   1       75.11       68.01      1.42 o 
  -6  -3   1      347.09      344.78      3.92 o 
  -5  -3   1        0.38        0.24      0.34 o 
  -4  -3   1        2.37        2.27      0.42 o 
  -3  -3   1     5037.94     5184.73     79.11 o 
  -2  -3   1      973.49      935.19     14.43 o 
  -1  -3   1       92.11       89.78      1.13 o 
   0  -3   1      546.85      504.22      4.07 o 
   1  -3   1      686.61      795.70      6.67 o 
   2  -3   1     3424.01     3312.51     26.67 o 
   3  -3   1      582.40      567.17      4.93 o 
   4  -3   1      404.81      453.75      6.11 o 
   5  -3   1        6.14        1.40      0.52 o 
   6  -3   1       55.73       55.55      1.80 o 
   7  -3   1       17.55       17.98      0.98 o 
   8  -3   1      241.46      232.96      4.66 o 
   9  -3   1      255.10      276.43      5.92 o 
  10  -3   1      212.55      233.82     10.42 o 
  11  -3   1        5.11        4.55      1.82 o 
  12  -3   1        0.97        3.47      1.87 o 
  13  -3   1       21.89       24.63      2.86 o 
 -13  -2   1        1.62        1.24      1.88 o 
 -12  -2   1        3.36        3.25      1.35 o 
 -11  -2   1        0.92        0.74      1.14 o 
 -10  -2   1        0.26        0.20      0.93 o 
  -9  -2   1        1.44        1.65      0.84 o 
  -8  -2   1       17.22       15.42      1.02 o 
  -7  -2   1        2.65        2.51      0.62 o 
  -6  -2   1       52.32       50.73      1.18 o 
  -5  -2   1        1.34        0.57      0.30 o 
  -4  -2   1      400.93      434.20      4.59 o 
  -3  -2   1       21.94       23.89      0.72 o 
  -2  -2   1     2344.80     2281.50     42.20 o 
  -1  -2   1     2841.88     2837.70     34.98 o 
   0  -2   1      566.76      530.75      4.11 o 
   1  -2   1     6408.53     6555.71     55.30 o 
   2  -2   1        0.04       -0.21      0.21 o 
   3  -2   1     8618.28     8713.77     77.44 o 
   4  -2   1       83.46       79.51      1.30 o 
   5  -2   1       81.73       73.43      1.36 o 
   6  -2   1       26.11       25.00      0.98 o 
   7  -2   1       51.98       52.99      1.65 o 
   8  -2   1       15.55       20.07      1.43 o 
   9  -2   1       14.08       16.14      1.51 o 
  10  -2   1        6.90        6.85      1.61 o 
  11  -2   1       17.52       20.70      3.01 o 
  12  -2   1       24.47       23.79      2.44 o 
  13  -2   1       25.06       30.95      2.94 o 
 -13  -1   1        0.12       -0.13      1.46 o 
 -12  -1   1        0.07        0.07      1.35 o 
 -11  -1   1        1.31        3.48      1.35 o 
 -10  -1   1      136.74      143.88      3.47 o 
  -9  -1   1        0.96       -0.76      0.76 o 
  -8  -1   1        3.51        4.32      0.73 o 
  -7  -1   1      526.02      540.08      6.56 o 
  -6  -1   1       13.92       17.90      0.77 o 
  -5  -1   1      262.67      286.72      3.25 o 
  -4  -1   1      213.60      228.19      3.43 o 
  -3  -1   1      692.83      731.29      6.65 o 
  -2  -1   1       87.89       71.07      1.10 o 
  -1  -1   1     1045.70     1099.12     18.51 o 
   0  -1   1        7.26        6.22      0.37 o 
   1  -1   1      151.21      153.65      1.39 o 
   2  -1   1     9203.03     9212.83     69.28 o 
   3  -1   1     1985.62     1969.67     15.10 o 
   4  -1   1       76.92       69.26      1.17 o 
   5  -1   1     1170.19     1272.84     11.16 o 
   6  -1   1       56.34       56.13      1.46 o 
   7  -1   1       21.64       20.23      1.11 o 
   8  -1   1        0.35        0.40      0.66 o 
   9  -1   1       52.75       55.40      2.51 o 
  10  -1   1       63.86       71.11      3.08 o 
  11  -1   1       49.62       58.27      2.95 o 
  12  -1   1       25.68       31.55      2.56 o 
  13  -1   1        0.40        0.24      1.87 o 
 -13   0   1        0.39       -0.09      1.52 o 
 -12   0   1        7.20        9.54      1.74 o 
 -11   0   1      111.15      122.82      3.87 o 
 -10   0   1       11.20        9.96      1.61 o 
  -9   0   1       20.44       20.57      1.41 o 
  -8   0   1      178.27      182.72      3.63 o 
  -7   0   1        3.41        5.92      1.16 o 
  -6   0   1     1666.06     1684.48     17.84 o 
  -5   0   1      122.53      139.75      2.08 o 
  -4   0   1       15.60       16.35      0.60 o 
  -3   0   1      675.39      643.13      5.88 o 
  -2   0   1     7565.88     7725.67     64.64 o 
  -1   0   1     5298.03     3595.47    130.29 o 
   0   0   1      258.51       -0.05      0.05 o 
   1   0   1     1895.93     1695.79     21.74 o 
   2   0   1       31.32       31.14      0.71 o 
   3   0   1     2146.21     2289.61     18.21 o 
   4   0   1      907.61     1013.43      8.87 o 
   5   0   1      682.01      777.18      7.50 o 
   6   0   1      533.06      525.10      6.44 o 
   7   0   1        0.16       -0.56      0.56 o 
   8   0   1       68.35       57.56      1.78 o 
   9   0   1        1.25        1.57      0.92 o 
  10   0   1        0.39       -1.27      1.27 o 
  11   0   1        8.35        7.63      1.68 o 
  12   0   1       29.53       29.32      2.68 o 
  13   0   1        2.06        1.29      1.83 o 
 -13   1   1        0.03       -1.57      1.57 o 
 -12   1   1        8.30        9.81      1.94 o 
 -11   1   1        5.26        4.53      1.55 o 
 -10   1   1       39.45       38.18      3.14 o 
  -9   1   1        0.00       -0.82      0.82 o 
  -8   1   1       29.24       30.54      1.39 o 
  -7   1   1      581.13      567.88      7.04 o 
  -6   1   1      186.81      191.54      2.86 o 
  -5   1   1     2175.39     2245.85     19.97 o 
  -4   1   1      492.25      481.07      4.71 o 
  -3   1   1     1399.68     1368.40     11.07 o 
  -2   1   1       90.99       97.54      1.18 o 
  -1   1   1      550.08      505.15     11.04 o 
   0   1   1     1908.06     1893.30     24.24 o 
   1   1   1     9682.36     9440.54     68.22 o 
   2   1   1     2279.04     2334.15     17.01 o 
   3   1   1      521.50      469.88      4.26 o 
   4   1   1      540.88      531.18      5.47 o 
   5   1   1        8.26       11.12      0.59 o 
   6   1   1        4.83        3.91      0.60 o 
   7   1   1       87.44       84.20      2.08 o 
   8   1   1        4.76        3.80      0.84 o 
   9   1   1       25.27       27.82      1.38 o 
  10   1   1        1.16        1.09      1.09 o 
  11   1   1        5.31        4.67      1.51 o 
  12   1   1        3.27        1.38      2.20 o 
  13   1   1        4.10        1.76      1.80 o 
 -13   2   1        3.83        4.82      2.02 o 
 -12   2   1       10.28       12.93      2.14 o 
 -11   2   1       75.04       82.45      3.46 o 
 -10   2   1        6.38        3.83      1.37 o 
  -9   2   1       69.02       76.91      2.36 o 
  -8   2   1       36.22       44.05      1.58 o 
  -7   2   1        7.23        6.03      0.81 o 
  -6   2   1       36.61       29.44      1.02 o 
  -5   2   1       49.43       53.61      1.17 o 
  -4   2   1     1227.17     1213.95     11.52 o 
  -3   2   1     4560.85     4601.45     39.34 o 
  -2   2   1       77.89       80.60      1.01 o 
  -1   2   1      247.15      235.29      2.44 o 
   0   2   1     1051.18     1070.11      9.18 o 
   1   2   1     3760.03     3842.42     29.59 o 
   2   2   1     6303.05     6206.82     50.14 o 
   3   2   1     3598.83     3471.69     30.78 o 
   4   2   1        0.40       -0.28      0.28 o 
   5   2   1      511.69      516.80      4.92 o 
   6   2   1       27.14       27.96      0.90 o 
   7   2   1      161.31      155.72      2.37 o 
   8   2   1        8.49        7.50      0.84 o 
   9   2   1       45.63       44.23      1.64 o 
  10   2   1        8.45        7.43      1.71 o 
  11   2   1        0.49        0.64      1.28 o 
  12   2   1        0.46       -0.42      1.37 o 
 -13   3   1       16.60       17.66      2.45 o 
 -12   3   1        6.62        5.00      1.88 o 
 -11   3   1        0.42       -0.63      1.44 o 
 -10   3   1       13.47       16.09      1.94 o 
  -9   3   1       31.04       31.41      2.75 o 
  -8   3   1       96.75      102.94      2.64 o 
  -7   3   1      595.05      612.91      7.45 o 
  -6   3   1      456.95      464.29      5.55 o 
  -5   3   1       47.47       47.89      1.19 o 
  -4   3   1      206.49      192.76      2.33 o 
  -3   3   1      780.55      718.29      6.94 o 
  -2   3   1      482.98      464.19      4.38 o 
  -1   3   1      225.36      216.59      2.12 o 
   0   3   1     2393.71     2400.68     20.29 o 
   1   3   1     9855.28     9825.62     92.63 o 
   2   3   1     1522.82     1612.14     14.49 o 
   3   3   1       16.97       11.11      0.60 o 
   4   3   1     1479.63     1511.45     13.28 o 
   5   3   1        6.78        4.68      0.46 o 
   6   3   1        2.16        1.49      0.48 o 
   7   3   1      246.83      224.27      2.98 o 
   8   3   1       10.99       12.06      0.93 o 
   9   3   1        4.77        5.78      0.95 o 
  10   3   1        4.78        3.71      1.13 o 
  11   3   1        3.65        2.33      1.32 o 
  12   3   1        0.94       -0.38      1.29 o 
 -13   4   1       10.51       12.78      2.40 o 
 -12   4   1       20.97       19.55      2.43 o 
 -11   4   1        1.92        1.81      1.65 o 
 -10   4   1       84.62       87.86      6.20 o 
  -9   4   1       74.15       80.92      3.02 o 
  -8   4   1        9.88        6.97      1.01 o 
  -7   4   1       12.69        9.76      1.28 o 
  -6   4   1      157.29      162.85      2.67 o 
  -5   4   1      442.20      437.07      5.59 o 
  -4   4   1       54.84       62.49      1.24 o 
  -3   4   1       19.86       16.69      0.61 o 
  -2   4   1       42.81       38.18      0.85 o 
  -1   4   1      350.37      381.52      3.66 o 
   0   4   1     1582.65     1539.77     14.72 o 
   1   4   1      751.02      677.68      6.74 o 
   2   4   1        4.28        1.59      0.56 o 
   3   4   1       46.26       38.46      0.78 o 
   4   4   1      583.48      570.48      5.37 o 
   5   4   1        2.93        1.45      0.40 o 
   6   4   1        1.92        1.11      0.46 o 
   7   4   1      292.52      304.85      3.89 o 
   8   4   1       91.41       85.19      1.86 o 
   9   4   1        0.44       -0.37      0.79 o 
  10   4   1        0.04       -0.82      0.95 o 
  11   4   1       24.06       25.32      2.62 o 
  12   4   1        0.13        0.47      1.20 o 
 -13   5   1        0.03       -0.94      1.86 o 
 -12   5   1        2.95        2.85      1.82 o 
 -11   5   1       22.80       28.19      2.61 o 
 -10   5   1       99.26      101.31      4.34 o 
  -9   5   1      545.51      591.22     10.37 o 
  -8   5   1      383.67      391.01      6.57 o 
  -7   5   1       63.39       53.86      1.73 o 
  -6   5   1      386.39      360.40      5.84 o 
  -5   5   1      232.16      237.44      3.79 o 
  -4   5   1      297.50      330.09      3.78 o 
  -3   5   1      314.10      359.10      3.97 o 
  -2   5   1      358.64      340.76      4.41 o 
  -1   5   1      248.68      260.27      2.89 o 
   0   5   1     1136.38     1077.03     10.52 o 
   1   5   1      391.60      377.24      4.34 o 
   2   5   1      291.46      349.60      3.55 o 
   3   5   1      442.03      406.23      4.08 o 
   4   5   1      427.07      448.56      4.60 o 
   5   5   1       64.94       53.41      1.10 o 
   6   5   1      105.19      114.53      1.80 o 
   7   5   1      105.20      114.04      1.95 o 
   8   5   1      113.41      116.73      2.11 o 
   9   5   1      200.41      200.67      3.65 o 
  10   5   1        0.15        1.03      0.87 o 
  11   5   1       14.69       14.92      2.09 o 
  12   5   1        8.70        6.05      2.21 o 
 -13   6   1        0.12        0.78      3.14 o 
 -12   6   1        0.06       -0.65      1.72 o 
 -11   6   1        1.52        2.78      1.78 o 
 -10   6   1      130.38      145.00      4.45 o 
  -9   6   1      137.43      135.32      4.17 o 
  -8   6   1      333.24      345.11      6.18 o 
  -7   6   1        3.05        1.75      0.81 o 
  -6   6   1       53.21       51.27      2.42 o 
  -5   6   1       85.49       88.42      2.44 o 
  -4   6   1        3.76        4.13      0.59 o 
  -3   6   1      234.59      264.81      3.45 o 
  -2   6   1      790.36      839.12      8.68 o 
  -1   6   1        5.32        8.32      0.51 o 
   0   6   1       98.70       96.58      1.79 o 
   1   6   1      287.14      267.69      3.35 o 
   2   6   1      232.01      234.05      2.77 o 
   3   6   1       61.01       64.66      1.15 o 
   4   6   1        0.06        0.32      0.49 o 
   5   6   1       21.04       20.07      0.72 o 
   6   6   1        7.06        5.00      0.56 o 
   7   6   1        0.82       -0.05      0.66 o 
   8   6   1        1.34        1.68      0.85 o 
   9   6   1        0.29        2.02      0.95 o 
  10   6   1        0.23       -1.40      1.40 o 
  11   6   1        0.95        1.63      1.80 o 
 -13   7   1        1.93       -1.57      3.28 o 
 -12   7   1        0.60        0.26      2.96 o 
 -11   7   1        0.63        1.37      2.04 o 
 -10   7   1        1.60        1.40      1.49 o 
  -9   7   1      123.54      119.54      3.93 o 
  -8   7   1       64.32       70.78      3.07 o 
  -7   7   1       62.45       56.53      2.25 o 
  -6   7   1       36.37       25.05      1.49 o 
  -5   7   1        0.28        1.08      0.62 o 
  -4   7   1      432.79      435.77      6.73 o 
  -3   7   1        1.26        0.39      0.52 o 
  -2   7   1      161.69      158.88      2.77 o 
  -1   7   1      864.35      833.64      8.65 o 
   0   7   1      262.15      285.75      4.01 o 
   1   7   1        7.39        7.66      0.59 o 
   2   7   1        0.03        0.51      0.40 o 
   3   7   1       25.87       22.42      0.70 o 
   4   7   1       15.98       19.78      0.66 o 
   5   7   1       54.96       48.60      1.71 o 
   6   7   1       11.89        9.98      0.85 o 
   7   7   1        0.09        0.56      0.70 o 
   8   7   1        7.77        4.50      0.90 o 
   9   7   1        5.16        5.53      1.02 o 
  10   7   1        0.49        5.02      1.63 o 
  11   7   1        1.06       -1.23      1.70 o 
 -13   8   1        0.00       -2.56      3.34 o 
 -12   8   1        6.56        8.42      3.72 o 
 -11   8   1       11.81       10.72      3.80 o 
 -10   8   1        0.30       -0.34      3.64 o 
  -9   8   1        4.73        5.98      1.57 o 
  -8   8   1       42.83       46.63      2.47 o 
  -7   8   1      485.86      515.98      8.30 o 
  -6   8   1      358.68      380.76      6.43 o 
  -5   8   1        4.26        4.93      0.72 o 
  -4   8   1       40.54       36.14      1.18 o 
  -3   8   1       52.80       51.26      2.15 o 
  -2   8   1       90.54       91.03      1.67 o 
  -1   8   1        2.70        1.60      0.59 o 
   0   8   1      316.17      330.80      4.29 o 
   1   8   1       51.14       60.49      1.42 o 
   2   8   1      273.09      254.56      3.15 o 
   3   8   1       27.58       25.39      0.77 o 
   4   8   1       61.60       61.36      1.19 o 
   5   8   1        8.45        8.00      0.79 o 
   6   8   1        0.79        0.14      0.64 o 
   7   8   1        3.31        2.18      0.86 o 
   8   8   1        4.79        8.81      1.01 o 
   9   8   1       12.69       18.17      2.29 o 
  10   8   1        4.48        7.58      3.24 o 
 -12   9   1        0.88       -0.06      3.46 o 
 -11   9   1        0.10       -1.57      1.91 o 
 -10   9   1        4.36        2.62      2.20 o 
  -9   9   1        3.46        3.20      3.89 o 
  -8   9   1        1.40        0.26      1.81 o 
  -7   9   1      535.31      556.89     11.86 o 
  -6   9   1      303.98      299.27      6.98 o 
  -5   9   1        0.01        1.10      0.77 o 
  -4   9   1       14.81       10.79      0.91 o 
  -3   9   1      119.70      122.58      2.54 o 
  -2   9   1       29.76       28.80      1.23 o 
  -1   9   1      303.41      286.44      4.38 o 
   0   9   1       14.18       12.09      0.86 o 
   1   9   1      237.05      228.09      3.32 o 
   2   9   1      279.66      250.98      3.21 o 
   3   9   1       78.45       79.74      1.72 o 
   4   9   1       39.66       35.90      1.28 o 
   5   9   1       20.42       18.05      1.03 o 
   6   9   1        7.60        7.71      0.89 o 
   7   9   1       16.06       18.38      1.56 o 
   8   9   1        3.88        4.89      1.02 o 
   9   9   1        3.26        3.50      1.25 o 
  10   9   1        2.88        3.83      2.38 o 
 -12  10   1        2.71        6.16      4.09 o 
 -11  10   1        1.56        1.36      1.92 o 
 -10  10   1       22.86       22.92      3.48 o 
  -9  10   1       23.34       25.10      2.71 o 
  -8  10   1       44.32       41.54      3.12 o 
  -7  10   1       82.21       72.12      4.23 o 
  -6  10   1       18.29       25.28      2.12 o 
  -5  10   1       11.37        8.25      1.78 o 
  -4  10   1       90.19       90.55      2.55 o 
  -3  10   1       28.56       24.93      1.37 o 
  -2  10   1      417.59      428.09      7.46 o 
  -1  10   1      304.59      289.21      5.15 o 
   0  10   1      287.06      284.16      4.12 o 
   1  10   1      855.68      819.67      9.24 o 
   2  10   1      108.22      111.46      2.08 o 
   3  10   1        3.29        4.41      0.61 o 
   4  10   1       22.18       20.93      1.07 o 
   5  10   1        3.68        1.91      0.80 o 
   6  10   1       19.59       20.37      1.32 o 
   7  10   1        2.15        3.66      0.96 o 
   8  10   1        0.00        0.19      1.11 o 
   9  10   1        0.02       -1.15      1.15 o 
 -11  11   1        4.32        4.63      2.34 o 
 -10  11   1       20.82       23.04      2.94 o 
  -9  11   1        5.58        3.24      3.05 o 
  -8  11   1        5.69        3.61      1.80 o 
  -7  11   1       65.85       60.37      3.54 o 
  -6  11   1       89.57       85.67      3.50 o 
  -5  11   1        9.74        8.12      2.33 o 
  -4  11   1       10.90        5.96      1.77 o 
  -3  11   1       13.79       15.25      1.64 o 
  -2  11   1        0.85        2.94      0.96 o 
  -1  11   1      414.96      401.20      6.51 o 
   0  11   1      195.68      210.15      4.12 o 
   1  11   1        0.88       -0.56      0.69 o 
   2  11   1       57.17       51.53      1.47 o 
   3  11   1        9.86       11.58      0.80 o 
   4  11   1        0.68        0.80      0.84 o 
   5  11   1        8.24        9.01      1.07 o 
   6  11   1       16.24       15.92      2.05 o 
   7  11   1        6.49        5.37      1.47 o 
   8  11   1        4.85        5.92      2.48 o 
 -11  12   1        5.01        6.75      2.67 o 
 -10  12   1       15.90       12.67      2.69 o 
  -9  12   1        0.00       -1.59      1.63 o 
  -8  12   1       17.53       17.25      2.68 o 
  -7  12   1       48.73       42.35      3.20 o 
  -6  12   1        0.17       -0.02      1.65 o 
  -5  12   1       14.86       15.21      1.89 o 
  -4  12   1        8.38        3.47      1.29 o 
  -3  12   1       17.78       19.59      2.15 o 
  -2  12   1       13.18       13.43      1.86 o 
  -1  12   1        4.25        9.38      1.71 o 
   0  12   1        2.72        2.34      1.23 o 
   1  12   1        2.68        1.02      0.90 o 
   2  12   1        0.17        1.04      0.87 o 
   3  12   1        5.72        7.34      0.74 o 
   4  12   1        2.51        3.82      1.02 o 
   5  12   1        0.79        0.81      1.02 o 
   6  12   1        3.29        2.62      1.78 o 
   7  12   1       13.83       19.77      1.77 o 
 -10  13   1        1.44        3.77      2.34 o 
  -9  13   1        0.16       -1.18      1.85 o 
  -8  13   1       27.93       36.40      4.50 o 
  -7  13   1       13.42       10.72      2.88 o 
  -6  13   1       18.62       16.72      2.48 o 
  -5  13   1       16.14        8.41      2.02 o 
  -4  13   1        0.12        1.21      1.36 o 
  -3  13   1        0.98       -0.03      1.35 o 
  -2  13   1       14.89       16.77      2.13 o 
  -1  13   1        0.44       -0.34      1.41 o 
   0  13   1        9.01        6.53      2.44 o 
   1  13   1        5.14        6.73      1.48 o 
   2  13   1        9.69        9.02      1.30 o 
   3  13   1        9.23        9.79      1.46 o 
   4  13   1        1.98        1.43      1.44 o 
   5  13   1        9.42        8.13      1.35 o 
   6  13   1        6.98        6.84      1.82 o 
  -9  14   1        2.21        1.71      3.54 o 
  -8  14   1       14.73       14.69      3.41 o 
  -7  14   1        0.57       -0.30      2.29 o 
  -6  14   1        5.81        6.14      2.63 o 
  -5  14   1        5.56        3.64      1.91 o 
  -4  14   1        0.51       -1.38      1.84 o 
  -3  14   1       15.44       18.26      2.72 o 
  -2  14   1        4.61        4.68      1.80 o 
  -1  14   1        0.01        1.23      1.53 o 
   0  14   1        6.36        5.53      1.70 o 
   1  14   1        0.31        1.03      1.36 o 
   2  14   1       10.72       11.10      1.42 o 
   3  14   1       16.45       17.47      3.82 o 
   4  14   1        0.12       -1.40      1.40 o 
   5  14   1        2.24        2.25      1.56 o 
  -8  15   1        9.10        4.91      7.16 o 
  -7  15   1        0.13       -0.19      2.48 o 
  -6  15   1        4.15        6.76      2.80 o 
  -5  15   1       25.12       29.20      3.02 o 
  -4  15   1        3.33        7.05      2.49 o 
  -3  15   1       10.77        9.79      1.99 o 
  -2  15   1        1.19        0.07      2.63 o 
  -1  15   1        0.15        3.04      1.70 o 
   0  15   1        3.00        4.04      1.74 o 
   1  15   1        2.04        5.44      1.65 o 
   2  15   1        0.91        0.94      1.13 o 
   3  15   1        1.51        2.09      1.68 o 
  -6  16   1        7.01        7.66      2.92 o 
  -5  16   1       38.29       48.42      7.13 o 
  -4  16   1       11.01       19.37      2.77 o 
  -3  16   1        0.51       -0.74      1.65 o 
  -2  16   1        2.16        0.29      1.62 o 
  -1  16   1        0.11       -1.73      1.73 o 
   0  16   1        5.19        3.77      1.85 o 
   1  16   1        0.02       -1.29      1.29 o 
   2  16   1        2.60        6.82      3.19 o 
  -2 -16   2        0.42       -0.54      2.13 o 
  -1 -16   2        3.08        5.81      1.28 o 
   0 -16   2        1.64        1.25      1.44 o 
   1 -16   2       11.32       12.00      2.15 o 
   2 -16   2       47.74       69.40      3.80 o 
   3 -16   2        1.52        3.38      1.92 o 
   4 -16   2        6.13        6.33      4.11 o 
   5 -16   2        0.28        3.10      2.05 o 
   6 -16   2        0.55       -0.23      2.25 o 
  -4 -15   2        3.76        4.10      1.60 o 
  -3 -15   2        0.15        0.03      1.87 o 
  -2 -15   2        2.00        1.82      2.05 o 
  -1 -15   2        7.28       11.28      3.14 o 
   0 -15   2        1.39        1.18      1.79 o 
   1 -15   2        0.00       -0.48      1.56 o 
   2 -15   2        2.70        6.89      2.52 o 
   3 -15   2       76.27       88.37      4.26 o 
   4 -15   2        0.00       -0.68      1.68 o 
   5 -15   2        2.11        7.66      3.54 o 
   6 -15   2        1.02        2.32      1.99 o 
   7 -15   2        0.14        0.85      1.95 o 
   8 -15   2        2.79        0.75      2.70 o 
  -6 -14   2        0.83       -0.38      1.03 o 
  -5 -14   2       26.35       33.16      1.70 o 
  -4 -14   2       10.12        6.99      1.34 o 
  -3 -14   2        5.45        4.38      1.53 o 
  -2 -14   2       10.32       11.32      1.78 o 
  -1 -14   2        0.60        0.77      2.11 o 
   0 -14   2        1.77        1.69      1.23 o 
   1 -14   2       26.65       28.04      2.05 o 
   2 -14   2       38.26       40.44      2.82 o 
   3 -14   2        0.87        1.63      1.62 o 
   4 -14   2        4.29        3.15      1.91 o 
   5 -14   2        8.09        7.63      2.11 o 
   6 -14   2        1.45        2.30      1.80 o 
   7 -14   2        4.98        4.21      4.15 o 
   8 -14   2        0.33        2.04      2.43 o 
   9 -14   2        5.37        6.65      2.87 o 
  -7 -13   2        0.23        1.78      0.86 o 
  -6 -13   2        3.35        6.39      1.12 o 
  -5 -13   2        3.24        2.89      0.96 o 
  -4 -13   2       16.63       18.62      1.44 o 
  -3 -13   2        1.51        2.82      1.09 o 
  -2 -13   2        0.10        0.17      1.01 o 
  -1 -13   2        0.96       -0.06      0.89 o 
   0 -13   2       28.41       30.94      2.20 o 
   1 -13   2       58.46       52.76      2.54 o 
   2 -13   2       73.70       81.07      3.68 o 
   3 -13   2       11.85       11.37      1.97 o 
   4 -13   2       10.84       12.44      1.77 o 
   5 -13   2        1.02        3.36      1.45 o 
   6 -13   2        0.40       -0.59      1.63 o 
   7 -13   2        0.16        0.99      2.73 o 
   8 -13   2        0.12        3.80      3.28 o 
   9 -13   2       18.56       12.31      4.44 o 
  10 -13   2        0.18       -0.02      2.63 o 
  -8 -12   2        0.92        1.57      0.90 o 
  -7 -12   2        1.50        1.33      0.81 o 
  -6 -12   2        8.84       10.44      1.16 o 
  -5 -12   2        6.92       10.07      0.99 o 
  -4 -12   2        1.92        0.42      0.86 o 
  -3 -12   2       19.59       18.50      1.33 o 
  -2 -12   2        0.49       -0.14      0.69 o 
  -1 -12   2        0.25       -0.71      0.71 o 
   0 -12   2       59.19       59.08      2.13 o 
   1 -12   2       64.23       70.80      2.16 o 
   2 -12   2      102.45       91.25      3.65 o 
   3 -12   2       49.36       44.08      2.36 o 
   4 -12   2       47.96       39.51      4.49 o 
   5 -12   2       32.98       33.15      4.43 o 
   6 -12   2        2.69        3.07      1.67 o 
   7 -12   2        0.00        0.17      1.79 o 
   8 -12   2        0.32        1.99      2.17 o 
   9 -12   2        4.27        3.01      2.46 o 
  10 -12   2       17.61       25.70      4.04 o 
  -9 -11   2        5.70        7.11      1.45 o 
  -8 -11   2        3.60        3.94      1.82 o 
  -7 -11   2       13.17       11.05      0.87 o 
  -6 -11   2        0.48        0.72      0.64 o 
  -5 -11   2        0.23        0.81      0.69 o 
  -4 -11   2       20.11       18.77      1.17 o 
  -3 -11   2       68.22       63.03      2.04 o 
  -2 -11   2       33.31       31.59      1.14 o 
  -1 -11   2       71.40       67.52      1.88 o 
   0 -11   2       86.86       76.78      2.08 o 
   1 -11   2       55.74       56.30      1.88 o 
   2 -11   2        8.15        8.70      0.83 o 
   3 -11   2        0.95       -0.78      0.88 o 
   4 -11   2       15.88       10.47      1.98 o 
   5 -11   2      100.02       93.28      4.07 o 
   6 -11   2       10.02        6.74      2.36 o 
   7 -11   2        4.88        5.35      2.21 o 
   8 -11   2        0.07       -1.10      1.87 o 
   9 -11   2        5.95        0.68      2.22 o 
  10 -11   2        4.85        5.52      2.74 o 
  11 -11   2        4.60       12.47      3.23 o 
  -9 -10   2        0.52        0.18      2.11 o 
  -8 -10   2        4.49        2.46      0.68 o 
  -7 -10   2        4.26        1.25      0.61 o 
  -6 -10   2       16.83       18.15      1.32 o 
  -5 -10   2       54.49       50.64      1.42 o 
  -4 -10   2        0.00        0.01      0.70 o 
  -3 -10   2       92.43       93.73      2.33 o 
  -2 -10   2       13.60       15.63      0.79 o 
  -1 -10   2      245.03      236.71      3.60 o 
   0 -10   2       43.08       39.00      1.33 o 
   1 -10   2        0.01       -0.48      0.48 o 
   2 -10   2       41.75       48.80      1.34 o 
   3 -10   2       26.29       26.62      1.81 o 
   4 -10   2       92.69       86.12      3.61 o 
   5 -10   2       31.08       22.69      2.23 o 
   6 -10   2      222.25      210.77      6.27 o 
   7 -10   2       28.12       25.26      2.54 o 
   8 -10   2        0.01       -1.26      1.84 o 
   9 -10   2       17.60       16.85      3.06 o 
  10 -10   2        6.65        5.67      2.64 o 
  11 -10   2       17.10       22.16      3.83 o 
 -10  -9   2        0.02        0.53      0.79 o 
  -9  -9   2        2.31        1.73      0.74 o 
  -8  -9   2        0.37        0.63      0.85 o 
  -7  -9   2       87.10       79.24      5.13 o 
  -6  -9   2        5.58        6.50      0.90 o 
  -5  -9   2       15.33       18.85      1.74 o 
  -4  -9   2       69.97       77.99      4.14 o 
  -3  -9   2       15.39       12.44      0.83 o 
  -2  -9   2      141.14      152.93      2.31 o 
  -1  -9   2      128.64      130.06      2.11 o 
   0  -9   2       29.39       28.59      1.04 o 
   1  -9   2       82.34       89.10      1.62 o 
   2  -9   2       73.19       85.27      1.77 o 
   3  -9   2       14.68       16.45      0.97 o 
   4  -9   2       49.30       52.05      1.65 o 
   5  -9   2       12.80       11.89      1.28 o 
   6  -9   2       23.91       28.49      2.49 o 
   7  -9   2       18.84       21.94      2.58 o 
   8  -9   2        0.00        0.74      3.11 o 
   9  -9   2       12.59        8.10      2.90 o 
  10  -9   2        0.53        1.92      4.84 o 
  11  -9   2       11.83       10.32      3.62 o 
  12  -9   2        6.50        9.67      4.39 o 
 -11  -8   2        1.35        0.36      1.09 o 
 -10  -8   2        4.70        3.54      1.23 o 
  -9  -8   2       32.11       34.64      1.50 o 
  -8  -8   2        1.96        0.99      0.73 o 
  -7  -8   2       57.75       52.93      3.53 o 
  -6  -8   2        0.16       -0.72      0.72 o 
  -5  -8   2       10.39        6.80      1.13 o 
  -4  -8   2        7.42        8.99      1.08 o 
  -3  -8   2       61.39       60.37      2.36 o 
  -2  -8   2        0.84        0.69      0.34 o 
  -1  -8   2       14.28       11.69      0.63 o 
   0  -8   2        1.76        1.89      0.49 o 
   1  -8   2       37.88       47.96      1.43 o 
   2  -8   2      248.75      257.02      3.36 o 
   3  -8   2      270.47      264.73      3.54 o 
   4  -8   2       49.94       57.50      2.21 o 
   5  -8   2        0.30       -0.26      0.64 o 
   6  -8   2      147.11      159.47      3.74 o 
   7  -8   2       38.80       40.76      2.11 o 
   8  -8   2      123.18      113.41      5.62 o 
   9  -8   2        0.15        1.26      1.91 o 
  10  -8   2        0.23       -0.25      2.47 o 
  11  -8   2        0.31       -2.35      2.35 o 
  12  -8   2        2.04        2.76      3.49 o 
 -11  -7   2        2.15        5.25      2.41 o 
 -10  -7   2        4.05        6.77      1.46 o 
  -9  -7   2       18.79       19.48      1.87 o 
  -8  -7   2        0.12       -0.57      0.57 o 
  -7  -7   2       12.60       11.11      1.03 o 
  -6  -7   2       21.85       27.55      1.13 o 
  -4  -7   2      148.58      168.12      7.03 o 
  -3  -7   2       74.84       81.63      2.56 o 
  -2  -7   2        0.60        0.14      0.37 o 
  -1  -7   2       14.45       14.39      0.61 o 
   0  -7   2      807.65      878.39      8.92 o 
   1  -7   2      164.59      200.65      2.62 o 
   2  -7   2      805.05      913.66      8.84 o 
   3  -7   2       65.57       84.96      1.73 o 
   4  -7   2        0.26       -0.48      0.48 o 
   5  -7   2      232.27      266.47      4.01 o 
   6  -7   2       63.80       58.04      2.19 o 
   7  -7   2       83.34       79.15      2.78 o 
   8  -7   2       32.03       30.98      2.22 o 
   9  -7   2       13.91       15.07      1.84 o 
  10  -7   2        1.48        1.07      2.04 o 
  11  -7   2        0.19        2.24      3.11 o 
  12  -7   2        4.54        4.27      3.60 o 
 -12  -6   2        6.39        7.48      2.73 o 
 -11  -6   2       13.71       10.75      1.49 o 
 -10  -6   2       11.25        9.18      1.32 o 
  -9  -6   2        1.38        0.87      0.91 o 
  -8  -6   2       11.08        7.24      0.75 o 
  -7  -6   2       11.02        7.85      0.98 o 
  -6  -6   2        1.89        2.59      0.73 o 
  -5  -6   2        3.71        0.42      1.07 o 
  -4  -6   2      160.14      162.99      5.64 o 
  -3  -6   2        0.00        1.19      1.34 o 
  -2  -6   2      763.44      821.24     13.14 o 
  -1  -6   2       80.80       63.04      1.10 o 
   0  -6   2       10.76        9.89      0.53 o 
   1  -6   2      807.91      880.26      8.30 o 
   2  -6   2       89.69      108.97      1.67 o 
   3  -6   2       73.73       92.29      1.61 o 
   4  -6   2      114.93      122.80      2.32 o 
   5  -6   2       40.19       29.45      1.46 o 
   6  -6   2      191.47      197.99      8.26 o 
   7  -6   2      375.41      363.07      6.29 o 
   8  -6   2      342.79      354.83      7.24 o 
   9  -6   2        0.08        0.39      1.37 o 
  10  -6   2        5.51        8.02      1.77 o 
  11  -6   2       15.58       22.83      3.24 o 
  12  -6   2        1.47       -2.64      2.64 o 
  13  -6   2        2.45        0.49      3.63 o 
 -12  -5   2        2.98        6.83      3.40 o 
 -11  -5   2       25.50       30.87      2.22 o 
 -10  -5   2       64.43       60.80      3.28 o 
  -9  -5   2       11.87       10.98      1.29 o 
  -8  -5   2       27.69       22.45      1.17 o 
  -7  -5   2        9.54        7.46      0.66 o 
  -6  -5   2       59.94       61.05      2.16 o 
  -5  -5   2      219.86      207.76      6.67 o 
  -4  -5   2      130.72      160.10      5.67 o 
  -3  -5   2      603.89      659.71     12.95 o 
  -2  -5   2      235.98      304.74      4.46 o 
  -1  -5   2       35.30       30.71      0.64 o 
   0  -5   2       26.24       32.92      0.70 o 
   1  -5   2       80.28       93.46      1.34 o 
   2  -5   2       15.91       14.15      0.65 o 
   3  -5   2      655.39      734.09      7.25 o 
   4  -5   2      628.90      657.18      6.47 o 
   5  -5   2       35.32       37.10      1.86 o 
   6  -5   2       35.59       34.83      1.36 o 
   7  -5   2      355.19      364.18      6.35 o 
   8  -5   2      238.35      233.60      5.47 o 
   9  -5   2        0.20        0.36      1.17 o 
  10  -5   2      153.84      155.75      8.03 o 
  11  -5   2        0.10        0.80      1.77 o 
  12  -5   2        4.60        4.25      2.83 o 
  13  -5   2        7.72       12.55      4.39 o 
 -12  -4   2        1.37       -0.56      1.56 o 
 -11  -4   2        2.20        2.03      1.91 o 
 -10  -4   2      157.72      176.31      4.24 o 
  -9  -4   2      162.43      148.32      3.52 o 
  -8  -4   2       10.07       11.97      1.63 o 
  -7  -4   2        0.28        0.57      0.55 o 
  -6  -4   2      176.78      182.63      8.44 o 
  -5  -4   2       14.66       15.65      0.98 o 
  -4  -4   2       92.42       76.95      3.54 o 
  -3  -4   2      288.93      299.64      8.81 o 
  -2  -4   2      266.80      253.90      4.31 o 
  -1  -4   2     2623.53     2694.83     27.43 o 
   0  -4   2      102.97      107.94      1.16 o 
   1  -4   2        2.70        9.72      0.39 o 
   2  -4   2     2737.62     2877.84     25.77 o 
   3  -4   2      121.22      159.07      1.99 o 
   4  -4   2      776.54     1009.41      8.91 o 
   5  -4   2      217.35      236.04      3.49 o 
   6  -4   2       15.33       10.29      1.56 o 
   7  -4   2       31.85       31.45      1.64 o 
   8  -4   2      278.99      283.83      5.34 o 
   9  -4   2        1.51        1.27      1.29 o 
  10  -4   2       25.93       29.00      2.49 o 
  11  -4   2        1.80        2.12      1.70 o 
  12  -4   2        1.66        0.56      1.82 o 
  13  -4   2       11.18        6.74      2.72 o 
 -13  -3   2        4.44        1.44      1.90 o 
 -12  -3   2        4.55        3.88      3.41 o 
 -11  -3   2        1.19        3.37      1.72 o 
 -10  -3   2        3.63        4.38      1.08 o 
  -9  -3   2       55.07       57.54      2.02 o 
  -8  -3   2        1.15       -0.39      0.55 o 
  -7  -3   2        8.50       10.08      0.62 o 
  -6  -3   2      140.38      136.74      2.26 o 
  -5  -3   2        2.59        0.70      0.75 o 
  -4  -3   2     1036.49     1049.12     17.73 o 
  -3  -3   2       95.31      112.08      4.10 o 
  -2  -3   2     2749.52     2834.25     38.33 o 
  -1  -3   2     1373.71     1521.02     14.49 o 
   0  -3   2     2261.35     2229.12     17.93 o 
   1  -3   2       67.16       66.66      0.89 o 
   2  -3   2     5654.06     5847.64     46.55 o 
   3  -3   2        0.14       -0.17      0.34 o 
   4  -3   2      147.11      160.19      2.31 o 
   5  -3   2      740.71      730.73      8.63 o 
   6  -3   2      125.98      119.53      2.33 o 
   7  -3   2       20.36       21.20      1.10 o 
   8  -3   2        6.38        7.65      1.13 o 
   9  -3   2       15.67       20.92      1.60 o 
  10  -3   2       10.08       10.73      1.91 o 
  11  -3   2        1.58        2.51      1.73 o 
  12  -3   2        3.56        3.63      1.95 o 
  13  -3   2       50.57       56.66      4.61 o 
 -13  -2   2        0.15       -0.58      1.20 o 
 -12  -2   2        0.59        0.50      1.21 o 
 -11  -2   2        0.00       -0.24      1.11 o 
 -10  -2   2       54.42       59.49      2.92 o 
  -9  -2   2        1.02       -0.64      0.72 o 
  -8  -2   2        0.37       -0.28      0.60 o 
  -7  -2   2        8.95       10.36      0.68 o 
  -6  -2   2      195.30      191.32      2.47 o 
  -5  -2   2      346.96      408.83      4.39 o 
  -4  -2   2        4.19        4.63      0.37 o 
  -3  -2   2     2361.44     2418.37     27.48 o 
  -2  -2   2      767.67      809.42     12.86 o 
  -1  -2   2      783.14      724.33      7.06 o 
   0  -2   2     1598.63     1560.92     12.12 o 
   1  -2   2      957.13      958.50      7.63 o 
   2  -2   2     8113.68     8182.67     60.42 o 
   3  -2   2       74.06       71.62      1.03 o 
   4  -2   2      336.38      397.16      4.25 o 
   5  -2   2      142.56      170.15      2.38 o 
   6  -2   2        0.44       -0.52      0.52 o 
   7  -2   2       59.08       56.02      1.53 o 
   8  -2   2       49.99       53.95      1.85 o 
   9  -2   2       96.10       90.76      2.72 o 
  10  -2   2        6.09        6.77      1.48 o 
  11  -2   2       30.19       32.77      2.54 o 
  12  -2   2        0.54        1.11      2.16 o 
  13  -2   2        6.11        6.09      2.27 o 
 -13  -1   2        7.08       10.17      1.71 o 
 -12  -1   2        4.19        2.80      1.39 o 
 -11  -1   2       47.72       58.40      2.63 o 
 -10  -1   2        7.75        5.89      1.16 o 
  -9  -1   2        5.64        6.23      0.93 o 
  -8  -1   2      125.91      127.71      2.37 o 
  -7  -1   2      140.31      140.32      2.35 o 
  -6  -1   2       59.63       57.76      1.28 o 
  -5  -1   2       20.12       18.25      0.83 o 
  -4  -1   2      159.25      159.75      1.90 o 
  -3  -1   2      229.04      220.80      2.49 o 
  -2  -1   2     1352.33     1418.48     12.61 o 
  -1  -1   2     9907.07    10053.21     83.03 o 
   0  -1   2     1879.12     1848.57     15.00 o 
   1  -1   2     7699.85     7653.96     51.59 o 
   2  -1   2      827.54      818.29      6.29 o 
   3  -1   2      370.61      383.72      3.99 o 
   4  -1   2       43.94       67.28      1.30 o 
   5  -1   2      258.93      271.27      3.23 o 
   6  -1   2       47.27       48.72      1.35 o 
   7  -1   2        1.10        0.69      0.62 o 
   8  -1   2        7.06        4.36      1.08 o 
   9  -1   2        4.05        3.84      1.14 o 
  10  -1   2       47.32       42.84      2.23 o 
  11  -1   2       40.13       44.14      2.72 o 
  12  -1   2       33.23       42.88      2.89 o 
  13  -1   2       14.14       16.44      2.99 o 
 -13   0   2        0.00       -0.47      1.98 o 
 -12   0   2       58.40       65.21      3.05 o 
 -11   0   2       16.82       13.93      1.74 o 
 -10   0   2       16.06       19.53      1.49 o 
  -9   0   2      205.03      222.72      3.95 o 
  -8   0   2      137.48      134.16      2.55 o 
  -7   0   2      238.85      243.39      3.40 o 
  -6   0   2        0.51        0.87      0.54 o 
  -5   0   2      248.21      245.12      2.92 o 
  -4   0   2        7.72        5.76      0.40 o 
  -3   0   2      178.21      147.05      1.59 o 
  -2   0   2     2876.56     2914.37     22.12 o 
  -1   0   2      228.84      263.37      2.47 o 
   0   0   2     5249.63     5136.07     37.25 o 
   1   0   2     1552.99     1467.16     11.27 o 
   2   0   2     3957.38     3903.44     27.29 o 
   3   0   2      297.49      289.94      2.80 o 
   4   0   2     1908.85     1833.55     14.89 o 
   5   0   2      246.39      261.97      2.94 o 
   6   0   2      143.64      156.39      2.40 o 
   7   0   2        0.49       -0.55      0.55 o 
   8   0   2       92.76       98.40      2.22 o 
   9   0   2        6.18        6.32      1.23 o 
  10   0   2        0.02        0.48      1.89 o 
  11   0   2        6.29        6.24      1.51 o 
  12   0   2        1.89        1.62      1.69 o 
  13   0   2        0.01       -0.70      1.79 o 
 -13   1   2        5.80        7.91      1.89 o 
 -12   1   2       17.33       15.70      2.01 o 
 -11   1   2       29.07       32.32      2.25 o 
 -10   1   2      122.32      122.89      3.72 o 
  -9   1   2       11.01       11.76      1.34 o 
  -8   1   2      140.43      144.46      2.95 o 
  -7   1   2       76.04       89.92      2.08 o 
  -6   1   2      297.68      268.52      5.07 o 
  -5   1   2        3.42        2.54      0.78 o 
  -4   1   2     1905.62     1920.02     18.06 o 
  -3   1   2        8.22        8.01      0.38 o 
  -2   1   2       13.29        8.88      0.33 o 
  -1   1   2     1119.56     1146.32      8.99 o 
   0   1   2     1027.72     1005.20      8.28 o 
   1   1   2     1786.76     1860.79     13.65 o 
   2   1   2     5021.63     5247.64     36.45 o 
   3   1   2       52.08       47.35      0.86 o 
   4   1   2      427.88      423.90      4.11 o 
   5   1   2        1.43        2.17      0.90 o 
   6   1   2       22.61       18.14      0.91 o 
   7   1   2      247.32      254.42      3.64 o 
   8   1   2       47.39       48.79      2.17 o 
   9   1   2       14.65       14.00      1.28 o 
  10   1   2        8.40       10.34      1.39 o 
  11   1   2        0.43        0.81      1.24 o 
  12   1   2        4.63        5.39      1.82 o 
 -13   2   2       36.31       41.81      2.98 o 
 -12   2   2       54.52       64.70      3.88 o 
 -11   2   2       22.24       23.21      2.17 o 
 -10   2   2        9.86       10.51      1.57 o 
  -9   2   2       39.02       39.75      1.71 o 
  -8   2   2       64.87       66.74      1.91 o 
  -7   2   2        8.02        7.53      0.80 o 
  -6   2   2     3982.53     4227.22     41.13 o 
  -5   2   2      792.19      816.59      8.12 o 
  -4   2   2      160.02      148.17      1.99 o 
  -3   2   2      493.35      454.03      4.57 o 
  -2   2   2       92.20       89.39      1.19 o 
  -1   2   2      877.80      842.75      6.75 o 
   0   2   2      661.38      663.64      5.38 o 
   1   2   2     5813.99     5499.11     41.88 o 
   2   2   2     9592.74     9345.69     75.08 o 
   3   2   2     3370.32     3296.68     28.17 o 
   4   2   2      316.53      346.25      3.69 o 
   5   2   2      121.94      107.88      1.75 o 
   6   2   2       53.31       56.64      1.35 o 
   7   2   2      156.59      162.18      2.75 o 
   8   2   2        0.00       -0.72      0.72 o 
   9   2   2        8.77       12.14      1.26 o 
  10   2   2        4.23        5.52      1.26 o 
  11   2   2        2.20        2.55      1.32 o 
  12   2   2        0.95        4.85      1.67 o 
 -13   3   2        4.19        4.15      1.95 o 
 -12   3   2       19.46       20.06      2.35 o 
 -11   3   2        0.38       -0.08      1.45 o 
 -10   3   2       11.75       13.66      1.77 o 
  -9   3   2       21.68       22.54      1.68 o 
  -8   3   2       59.37       60.15      1.95 o 
  -7   3   2      138.49      176.36      2.80 o 
  -6   3   2      656.32      752.91      7.80 o 
  -5   3   2     1130.79     1219.76     11.19 o 
  -4   3   2      418.28      460.18      6.82 o 
  -3   3   2      219.82      241.35      2.51 o 
  -2   3   2      272.64      281.08      2.76 o 
  -1   3   2      408.16      418.80      4.47 o 
   0   3   2       78.18       55.53      0.81 o 
   1   3   2      147.94      142.29      1.68 o 
   2   3   2      109.91      109.70      1.31 o 
   3   3   2       58.54       47.69      0.98 o 
   4   3   2      203.24      213.38      2.48 o 
   5   3   2      111.20       96.10      1.65 o 
   6   3   2       23.51       21.34      0.89 o 
   7   3   2       42.59       38.84      1.28 o 
   8   3   2       43.77       38.98      1.39 o 
   9   3   2        6.24        4.61      1.02 o 
  10   3   2       16.24       15.96      2.17 o 
  11   3   2        2.38        1.71      1.58 o 
  12   3   2        1.50        0.98      1.53 o 
 -13   4   2        0.00        0.68      1.77 o 
 -12   4   2       46.16       49.74      3.17 o 
 -11   4   2        5.60        9.21      1.89 o 
 -10   4   2        9.93        7.35      1.77 o 
  -9   4   2        9.96       10.55      1.46 o 
  -8   4   2      149.28      164.11      3.03 o 
  -7   4   2       16.04       13.36      0.96 o 
  -6   4   2      201.04      197.93      3.26 o 
  -5   4   2      154.34      154.21      2.86 o 
  -4   4   2       76.58       64.93      1.28 o 
  -3   4   2      760.17      738.49      7.24 o 
  -2   4   2      300.13      298.44      3.28 o 
  -1   4   2     1189.08     1228.79     11.35 o 
   0   4   2        0.06       -0.07      0.28 o 
   1   4   2     2451.11     2380.17     21.23 o 
   2   4   2     1766.48     1985.17     17.89 o 
   3   4   2      673.01      676.53      6.34 o 
   4   4   2      221.65      213.06      2.63 o 
   5   4   2        1.91        3.11      0.51 o 
   6   4   2      115.60      115.48      1.93 o 
   7   4   2       88.02       86.67      1.89 o 
   8   4   2      115.97      115.81      2.92 o 
   9   4   2       19.80       24.66      1.46 o 
  10   4   2       15.82       13.83      1.43 o 
  11   4   2       11.47       14.78      1.98 o 
  12   4   2        1.94        0.88      1.44 o 
 -13   5   2        0.13        1.89      1.89 o 
 -12   5   2       14.03       16.13      2.49 o 
 -11   5   2      178.85      190.22      5.90 o 
 -10   5   2        2.08        3.74      1.55 o 
  -9   5   2        1.04       -1.14      1.14 o 
  -8   5   2        2.26       -0.57      0.89 o 
  -7   5   2        0.43        1.90      0.81 o 
  -6   5   2      160.69      172.02      3.32 o 
  -5   5   2       12.03       16.10      1.01 o 
  -4   5   2      241.02      200.53      2.52 o 
  -3   5   2       28.19       25.29      0.88 o 
  -2   5   2      450.58      486.72      5.03 o 
  -1   5   2     1083.42     1148.78     10.73 o 
   0   5   2       26.40       28.93      1.33 o 
   1   5   2      122.70      149.88      2.34 o 
   2   5   2      448.14      515.09      5.24 o 
   3   5   2      917.55      972.22      9.18 o 
   4   5   2      832.11      768.95      7.62 o 
   5   5   2        5.51        6.75      0.59 o 
   6   5   2       51.13       51.71      1.64 o 
   7   5   2       38.28       32.36      1.19 o 
   8   5   2       91.53       93.92      2.02 o 
   9   5   2       22.40       20.58      1.36 o 
  10   5   2        5.49        6.19      1.16 o 
  11   5   2        3.89        4.88      1.51 o 
 -13   6   2        3.09        3.35      2.52 o 
 -12   6   2       34.37       40.43      3.11 o 
 -11   6   2       51.95       56.17      3.36 o 
 -10   6   2      119.94      122.04      7.70 o 
  -9   6   2        0.16       -1.37      1.37 o 
  -8   6   2       16.54       12.59      1.66 o 
  -7   6   2      138.00      159.93      3.61 o 
  -6   6   2      338.84      360.11      5.94 o 
  -5   6   2      358.69      378.61      5.54 o 
  -4   6   2      863.27      899.43      8.96 o 
  -3   6   2       17.97       13.69      0.86 o 
  -2   6   2      369.75      383.15      5.37 o 
  -1   6   2     1346.58     1446.26     13.43 o 
   0   6   2      350.29      364.01      4.44 o 
   1   6   2        3.41        3.25      0.59 o 
   2   6   2      403.11      452.75      4.66 o 
   3   6   2        3.01        2.27      0.50 o 
   4   6   2       40.39       42.37      1.05 o 
   5   6   2       42.66       45.18      1.17 o 
   6   6   2       67.90       72.64      1.59 o 
   7   6   2       10.52        9.49      0.80 o 
   8   6   2       39.88       37.97      1.29 o 
   9   6   2        0.19       -0.78      0.78 o 
  10   6   2        9.38       12.55      1.76 o 
  11   6   2        0.05        0.89      1.78 o 
 -13   7   2        2.88        3.34      3.46 o 
 -12   7   2        6.60        6.80      3.63 o 
 -11   7   2      135.09      141.81      5.33 o 
 -10   7   2       97.89      102.20      4.50 o 
  -9   7   2        0.41       -1.28      1.28 o 
  -8   7   2       26.94       22.45      1.97 o 
  -7   7   2      101.45       87.15      3.35 o 
  -6   7   2      365.66      347.35      5.46 o 
  -5   7   2      878.79      895.58     12.91 o 
  -4   7   2      213.47      213.72      3.39 o 
  -3   7   2     1151.66     1146.43     11.73 o 
  -2   7   2      647.45      679.36      7.36 o 
  -1   7   2        9.53       10.39      0.63 o 
   0   7   2      108.66      104.14      3.08 o 
   1   7   2      224.67      216.46      3.51 o 
   2   7   2        8.13       12.45      0.62 o 
   3   7   2        1.91        2.19      0.49 o 
   4   7   2      304.41      296.32      3.34 o 
   5   7   2       38.73       39.13      1.17 o 
   6   7   2        1.40        3.17      0.60 o 
   7   7   2        9.80       10.16      1.04 o 
   8   7   2        0.75       -0.82      0.82 o 
   9   7   2        0.03        1.23      1.28 o 
  10   7   2        0.41        2.15      1.43 o 
 -13   8   2        2.01        6.39      3.89 o 
 -12   8   2        6.10        3.92      3.66 o 
 -11   8   2        0.62       -1.28      2.64 o 
 -10   8   2       53.72       53.35      4.23 o 
  -9   8   2        0.16        0.11      1.14 o 
  -8   8   2        3.53        1.92      1.18 o 
  -7   8   2       29.26       24.08      1.62 o 
  -6   8   2       33.74       29.90      1.61 o 
  -5   8   2      234.16      216.38      4.69 o 
  -4   8   2        0.81        2.84      0.67 o 
  -3   8   2      310.92      320.65      4.15 o 
  -2   8   2        0.74        1.46      0.51 o 
  -1   8   2       10.67       10.90      0.82 o 
   0   8   2       21.25       21.51      1.03 o 
   1   8   2      158.03      149.75      2.48 o 
   2   8   2      130.54      139.42      2.46 o 
   3   8   2      486.32      502.86      5.29 o 
   4   8   2       36.42       31.74      1.05 o 
   5   8   2        2.08        1.54      0.70 o 
   6   8   2        2.06        3.17      0.84 o 
   7   8   2        0.04        0.15      0.84 o 
   8   8   2        1.35        1.73      1.24 o 
   9   8   2        5.61        8.11      3.34 o 
  10   8   2        0.72        1.18      2.56 o 
 -12   9   2        0.21        1.77      3.25 o 
 -11   9   2        2.78        4.40      2.01 o 
 -10   9   2       22.19       20.03      2.61 o 
  -9   9   2       32.05       33.99      2.91 o 
  -8   9   2       23.74       20.96      2.50 o 
  -7   9   2        4.95        1.98      1.26 o 
  -6   9   2        0.53       -0.95      0.95 o 
  -5   9   2       36.34       39.05      2.04 o 
  -4   9   2        0.38       -0.51      0.60 o 
  -3   9   2        1.70        0.20      0.54 o 
  -2   9   2      515.21      530.17      6.71 o 
  -1   9   2       30.13       26.50      1.17 o 
   0   9   2      643.50      631.83      8.15 o 
   1   9   2       53.31       49.91      1.52 o 
   2   9   2       31.72       24.56      1.01 o 
   3   9   2      337.91      337.84      4.13 o 
   4   9   2      112.20       93.71      1.77 o 
   5   9   2        8.33        7.44      0.66 o 
   6   9   2        9.68        7.22      0.97 o 
   7   9   2        6.54        7.66      1.06 o 
   8   9   2        6.48        7.44      1.39 o 
   9   9   2        5.39        4.68      1.77 o 
 -12  10   2        1.73       -0.67      3.37 o 
 -11  10   2       11.11       10.76      2.53 o 
 -10  10   2       94.63      100.74      4.88 o 
  -9  10   2       51.99       45.29      3.40 o 
  -8  10   2        0.12       -0.34      1.58 o 
  -7  10   2       71.42       73.66      3.81 o 
  -6  10   2      120.28      121.03      4.70 o 
  -5  10   2      207.80      200.96      4.54 o 
  -4  10   2      250.67      237.96      5.45 o 
  -3  10   2       15.04       16.92      1.66 o 
  -2  10   2      441.63      460.38      8.93 o 
  -1  10   2      454.68      436.82      5.82 o 
   0  10   2       26.26       20.35      1.18 o 
   1  10   2       53.00       43.87      1.62 o 
   2  10   2        2.38        2.74      0.69 o 
   3  10   2      242.87      242.89      3.30 o 
   4  10   2       99.32       95.34      1.81 o 
   5  10   2        0.26        2.30      0.81 o 
   6  10   2       10.15       13.17      1.27 o 
   7  10   2        0.03       -0.59      1.11 o 
   8  10   2        1.74        1.57      1.61 o 
   9  10   2        0.45        0.06      2.21 o 
 -11  11   2       32.90       35.03      3.82 o 
 -10  11   2       39.83       43.91      3.70 o 
  -9  11   2       16.95       16.35      2.57 o 
  -8  11   2       57.79       58.67      4.35 o 
  -7  11   2        0.21        0.64      1.88 o 
  -6  11   2       21.74       20.38      2.15 o 
  -5  11   2      190.29      206.86      4.73 o 
  -4  11   2       56.18       62.27      2.54 o 
  -3  11   2      107.68      114.34      3.68 o 
  -2  11   2      134.53      142.12      3.57 o 
  -1  11   2      281.94      292.11      5.27 o 
   0  11   2        0.36        0.33      0.91 o 
   1  11   2       41.14       45.82      2.43 o 
   2  11   2       10.69        9.96      0.90 o 
   3  11   2        3.35        2.65      0.68 o 
   4  11   2       70.32       64.88      1.59 o 
   5  11   2       59.59       58.15      2.40 o 
   6  11   2        2.54        3.53      1.36 o 
   7  11   2        7.82        9.69      3.32 o 
   8  11   2        7.46        6.27      1.92 o 
 -11  12   2       12.23       14.03      2.91 o 
 -10  12   2        0.32       -1.63      4.18 o 
  -9  12   2        1.07        4.46      4.43 o 
  -8  12   2        5.51        7.81      2.62 o 
  -7  12   2        2.71        1.50      1.70 o 
  -6  12   2       18.46       18.69      2.05 o 
  -5  12   2       45.84       40.70      2.34 o 
  -4  12   2       53.68       53.25      2.52 o 
  -3  12   2       78.50       79.66      3.74 o 
  -2  12   2        4.50        5.54      1.60 o 
  -1  12   2       90.93       87.95      3.69 o 
   0  12   2       13.12        9.55      1.73 o 
   1  12   2        3.47        3.77      1.24 o 
   2  12   2        0.83        1.25      1.02 o 
   3  12   2        1.70        2.14      0.95 o 
   4  12   2        2.28        2.13      1.22 o 
   5  12   2        1.16       -0.33      1.41 o 
   6  12   2       17.19       26.31      3.01 o 
   7  12   2       12.72       15.06      2.50 o 
 -10  13   2        0.24       -1.28      2.48 o 
  -9  13   2        3.55        1.69      2.56 o 
  -8  13   2        0.43       -1.76      1.78 o 
  -7  13   2       12.91       17.13      2.58 o 
  -6  13   2       11.60        7.23      2.07 o 
  -5  13   2       28.73       36.21      4.03 o 
  -4  13   2        4.53        4.48      1.58 o 
  -3  13   2        3.92        0.76      1.61 o 
  -2  13   2        0.39       -0.39      1.49 o 
  -1  13   2        0.73        2.56      1.98 o 
   0  13   2        1.48        2.67      1.42 o 
   1  13   2        0.02        0.32      1.10 o 
   2  13   2        6.05        4.27      1.20 o 
   3  13   2        6.70        5.27      1.18 o 
   4  13   2       28.38       23.76      2.59 o 
   5  13   2        0.40        0.67      1.50 o 
   6  13   2        7.10        8.52      2.04 o 
  -9  14   2        0.07       -0.07      2.56 o 
  -8  14   2       13.89       13.38      3.29 o 
  -7  14   2        1.43       -1.19      2.82 o 
  -6  14   2        6.95        7.62      2.77 o 
  -5  14   2        4.49        0.75      1.79 o 
  -4  14   2        1.12        2.74      1.62 o 
  -3  14   2       13.59       18.03      4.80 o 
  -2  14   2        9.18        8.71      2.02 o 
  -1  14   2        0.88        2.45      1.62 o 
   0  14   2       46.36       50.52      3.02 o 
   1  14   2        5.90        5.41      1.47 o 
   2  14   2        1.28        1.92      1.58 o 
   3  14   2        0.07       -0.76      0.98 o 
   4  14   2        1.02       -0.21      1.58 o 
   5  14   2        1.64        6.61      2.30 o 
  -8  15   2        0.49       -2.23      2.30 o 
  -7  15   2       17.59       21.66      3.68 o 
  -6  15   2        0.02        0.32      2.36 o 
  -5  15   2        0.18        0.28      1.88 o 
  -4  15   2        7.34        9.64      2.04 o 
  -3  15   2       18.62       16.59      2.53 o 
  -2  15   2        8.18        2.86      1.96 o 
  -1  15   2        0.16       -1.36      1.58 o 
   0  15   2       46.38       50.13      3.14 o 
   1  15   2       12.04       12.77      1.74 o 
   2  15   2        1.48        1.76      1.29 o 
   3  15   2        0.66        1.63      1.86 o 
  -6  16   2        7.59        9.72      3.16 o 
  -5  16   2       10.72       18.61      3.47 o 
  -4  16   2        0.02       -1.57      1.57 o 
  -3  16   2        2.92        3.60      1.81 o 
  -2  16   2        1.00        0.49      1.86 o 
  -1  16   2       13.72       15.83      2.46 o 
   0  16   2        0.18        0.52      1.53 o 
   1  16   2        0.00        0.03      1.80 o 
  -2 -16   3       22.60       31.83      4.88 o 
  -1 -16   3        0.07       -0.27      0.97 o 
   0 -16   3        1.36        1.13      1.54 o 
   1 -16   3        6.15        7.53      2.08 o 
   2 -16   3        3.02       -0.29      1.73 o 
   3 -16   3        0.00        0.86      1.80 o 
   4 -16   3        1.53        0.81      2.03 o 
   5 -16   3        4.05        2.00      2.46 o 
   6 -16   3        8.10       10.25      3.03 o 
  -4 -15   3        3.38        5.79      1.87 o 
  -3 -15   3        0.38        2.27      2.76 o 
  -2 -15   3        1.19        2.06      2.82 o 
  -1 -15   3        0.08       -0.83      1.03 o 
   0 -15   3        2.66        2.42      1.52 o 
   1 -15   3        3.11        4.10      2.19 o 
   2 -15   3       14.87       15.66      2.28 o 
   3 -15   3        0.85       -1.64      1.66 o 
   4 -15   3        4.50        6.15      2.01 o 
   5 -15   3        6.72        9.74      1.97 o 
   6 -15   3        0.63        0.09      1.72 o 
   7 -15   3        5.94        5.27      2.27 o 
  -6 -14   3        1.40       -0.40      1.02 o 
  -5 -14   3        1.17        1.60      1.01 o 
  -4 -14   3        0.43        1.51      1.14 o 
  -3 -14   3       24.79       27.67      2.19 o 
  -2 -14   3        0.19        0.64      1.30 o 
  -1 -14   3        1.49        1.53      1.07 o 
   0 -14   3       23.72       28.25      3.39 o 
   1 -14   3       31.09       25.77      2.27 o 
   2 -14   3        0.12       -1.42      1.42 o 
   3 -14   3        6.24        8.40      1.99 o 
   4 -14   3       99.86      103.28      3.87 o 
   5 -14   3        2.33        1.73      1.51 o 
   6 -14   3        3.53        1.95      1.82 o 
   7 -14   3        0.42       -0.03      2.82 o 
   8 -14   3        0.10       -2.76      2.76 o 
   9 -14   3        0.02        3.75      3.86 o 
  -7 -13   3        2.98        3.11      0.93 o 
  -6 -13   3        0.62       -0.21      0.77 o 
  -5 -13   3       10.87       15.02      1.63 o 
  -4 -13   3       11.48       12.64      1.29 o 
  -3 -13   3        3.11        2.36      1.09 o 
  -2 -13   3        4.35        1.54      1.10 o 
  -1 -13   3       31.46       35.00      1.63 o 
   0 -13   3        6.57        4.11      1.68 o 
   1 -13   3       24.53       25.72      2.19 o 
   2 -13   3       35.86       37.90      2.77 o 
   3 -13   3        1.70        4.36      1.42 o 
   4 -13   3       19.29       15.39      2.20 o 
   5 -13   3        3.83        2.70      2.02 o 
   6 -13   3        0.74        6.14      3.38 o 
   7 -13   3        1.18        2.64      3.14 o 
   8 -13   3        3.83        7.12      4.12 o 
   9 -13   3        0.22       -1.45      3.54 o 
  -8 -12   3        0.98        1.09      1.02 o 
  -7 -12   3        3.36        3.02      1.44 o 
  -6 -12   3        3.10        3.44      0.73 o 
  -5 -12   3       17.60       19.65      1.27 o 
  -4 -12   3        0.18       -0.81      0.81 o 
  -3 -12   3        1.77        2.78      0.97 o 
  -2 -12   3       44.56       42.40      1.89 o 
  -1 -12   3       50.76       49.48      2.33 o 
   0 -12   3       33.88       36.54      1.52 o 
   1 -12   3       49.80       55.89      4.03 o 
   2 -12   3       52.78       48.00      2.33 o 
   3 -12   3        7.28        7.57      1.44 o 
   4 -12   3       85.66       77.54      3.72 o 
   5 -12   3       30.41       31.03      3.33 o 
   6 -12   3        0.49       -0.11      1.78 o 
   7 -12   3        1.94       -1.01      1.87 o 
   8 -12   3        0.60       -0.32      4.76 o 
   9 -12   3        1.45        3.05      2.42 o 
  10 -12   3        1.11        2.42      2.80 o 
  -9 -11   3        2.60        0.38      1.45 o 
  -8 -11   3        1.16       15.86      5.40 o 
  -7 -11   3        6.25        9.12      4.59 o 
  -6 -11   3        1.92        0.97      0.69 o 
  -5 -11   3       10.60       10.96      1.36 o 
  -4 -11   3       23.33       18.70      1.55 o 
  -3 -11   3        0.90       -0.98      0.98 o 
  -2 -11   3       50.33       54.49      1.58 o 
  -1 -11   3      296.65      284.91      4.48 o 
   0 -11   3      202.06      195.98      3.16 o 
   1 -11   3        0.67       -0.25      0.72 o 
   2 -11   3       26.84       24.89      1.49 o 
   3 -11   3        2.87        4.79      1.40 o 
   4 -11   3        4.12        7.16      1.73 o 
   5 -11   3       10.66        7.35      2.06 o 
   6 -11   3        9.64        8.84      1.94 o 
   7 -11   3        2.71        2.42      1.86 o 
   8 -11   3        2.05        0.97      2.00 o 
   9 -11   3       12.16       18.33      4.59 o 
  10 -11   3        8.55        5.12      3.46 o 
  11 -11   3        1.50        3.03      3.28 o 
  -9 -10   3        6.33        7.56      2.02 o 
  -8 -10   3        0.70       10.46      4.85 o 
  -7 -10   3       28.10       24.77      6.13 o 
  -6 -10   3       12.56        7.20      3.95 o 
  -5 -10   3       69.99       69.39      3.31 o 
  -4 -10   3        0.31       -0.66      0.66 o 
  -3 -10   3        2.86       -1.40      1.43 o 
  -2 -10   3        4.14        5.26      0.73 o 
  -1 -10   3      242.71      239.98      3.62 o 
   0 -10   3      297.81      293.31      3.79 o 
   1 -10   3        0.21       -0.61      0.61 o 
   2 -10   3        8.03       20.85      0.98 o 
   3 -10   3        7.63        6.49      0.90 o 
   4 -10   3        7.44        6.64      1.80 o 
   5 -10   3      115.31       88.45      4.98 o 
   6 -10   3       84.74       85.79      3.94 o 
   7 -10   3        0.03        1.54      1.74 o 
   8 -10   3        3.26        1.41      3.03 o 
   9 -10   3        9.18        2.35      3.62 o 
  10 -10   3        2.68        4.60      2.52 o 
  11 -10   3       13.52       18.25      3.80 o 
 -10  -9   3        3.63        4.99      1.90 o 
  -9  -9   3        0.04       -0.26      0.83 o 
  -8  -9   3       62.83       80.08      9.12 o 
  -7  -9   3        0.66        0.61      3.69 o 
  -6  -9   3       55.76       61.23      7.26 o 
  -5  -9   3       16.45       11.47      1.31 o 
  -4  -9   3        2.61       -0.12      1.58 o 
  -3  -9   3        8.20        5.40      0.68 o 
  -2  -9   3        0.49        0.13      0.76 o 
  -1  -9   3      126.99      117.99      1.99 o 
   0  -9   3        9.73        7.25      0.62 o 
   1  -9   3       29.84       22.15      1.21 o 
   2  -9   3        4.91        3.49      0.66 o 
   3  -9   3       45.17       52.70      1.49 o 
   4  -9   3       38.93       50.94      1.64 o 
   5  -9   3        0.06       -1.04      1.04 o 
   6  -9   3       24.23       26.29      2.38 o 
   7  -9   3        8.47        4.97      1.71 o 
   8  -9   3        4.74       -1.75      1.75 o 
   9  -9   3        0.11        1.17      2.06 o 
  10  -9   3        0.09        1.52      2.50 o 
  11  -9   3        3.55        4.40      2.81 o 
  12  -9   3        0.25       -0.67      3.43 o 
 -11  -8   3        0.09        1.55      2.15 o 
 -10  -8   3        2.77        3.52      1.38 o 
  -9  -8   3       13.54       14.52      1.89 o 
  -8  -8   3        0.03        7.73      4.24 o 
  -7  -8   3        4.50        8.10      3.78 o 
  -6  -8   3       47.14       47.14      6.27 o 
  -4  -8   3        2.02        2.39      0.80 o 
  -3  -8   3       18.54       17.54      1.87 o 
  -2  -8   3        4.22        2.35      0.45 o 
  -1  -8   3       85.82       73.73      1.57 o 
   0  -8   3      157.20      177.75      2.47 o 
   1  -8   3      450.71      413.04      5.03 o 
   2  -8   3       14.30       16.64      1.03 o 
   3  -8   3       10.48       12.73      0.80 o 
   4  -8   3       31.97       33.66      1.36 o 
   5  -8   3        0.01       -0.69      0.69 o 
   6  -8   3       49.41       54.32      2.26 o 
   7  -8   3        4.04        2.96      1.74 o 
   8  -8   3       17.10       18.15      2.77 o 
   9  -8   3       10.85        8.86      2.51 o 
  10  -8   3        5.58        2.41      2.19 o 
  11  -8   3       11.59       13.80      4.53 o 
  12  -8   3        7.58       -1.45      3.28 o 
 -11  -7   3        1.02        1.97      1.56 o 
 -10  -7   3        3.25        4.76      1.46 o 
  -9  -7   3        0.02       -0.61      0.61 o 
  -8  -7   3        1.03        3.59      1.09 o 
  -7  -7   3        1.92        4.44      3.51 o 
  -6  -7   3      174.59      158.81      7.52 o 
  -5  -7   3       89.72       91.18      4.01 o 
  -3  -7   3       54.11       50.02      1.89 o 
  -2  -7   3      696.54      699.17      8.03 o 
  -1  -7   3      148.14      134.03      1.84 o 
   0  -7   3       32.03       33.33      0.96 o 
   1  -7   3      163.06      196.92      2.99 o 
   2  -7   3      125.73      105.21      1.73 o 
   3  -7   3       20.54       12.23      0.97 o 
   4  -7   3        8.59       10.54      0.78 o 
   5  -7   3      162.86      166.44      3.04 o 
   6  -7   3       98.99       86.14      2.77 o 
   7  -7   3      253.24      237.16      4.95 o 
   8  -7   3       71.07       80.41      3.33 o 
   9  -7   3       32.59       35.01      3.54 o 
  10  -7   3       11.46       10.98      3.98 o 
  11  -7   3        0.30        0.55      3.19 o 
  12  -7   3        0.48        6.33      3.86 o 
 -12  -6   3        0.31        1.35      1.71 o 
 -11  -6   3        1.09        1.23      1.40 o 
 -10  -6   3        0.66        0.19      0.80 o 
  -9  -6   3        0.08        0.25      0.73 o 
  -8  -6   3        5.35        4.08      0.99 o 
  -7  -6   3        2.07        1.85      0.89 o 
  -6  -6   3        1.48        2.48      1.28 o 
  -5  -6   3       27.95       39.07      2.73 o 
  -4  -6   3       73.07       86.59      3.51 o 
  -3  -6   3        0.60        0.53      0.49 o 
  -2  -6   3      134.97      160.45      2.96 o 
  -1  -6   3      458.08      468.61      5.21 o 
   0  -6   3     1243.84     1310.91     13.72 o 
   1  -6   3     2324.47     2610.44     22.20 o 
   2  -6   3       26.87       41.08      1.05 o 
   3  -6   3        2.64        7.19      0.56 o 
   4  -6   3       38.34       34.86      1.20 o 
   5  -6   3      116.15       99.02      2.40 o 
   6  -6   3        0.15       -0.12      0.82 o 
   7  -6   3      185.93      180.67      3.75 o 
   8  -6   3       21.61       22.84      1.74 o 
   9  -6   3       53.32       47.86      2.60 o 
  10  -6   3        0.05        1.61      1.67 o 
  11  -6   3        3.89        2.61      2.88 o 
  12  -6   3        0.61       -1.28      3.19 o 
 -12  -5   3        4.77        2.37      3.86 o 
 -11  -5   3        0.07       -0.06      1.14 o 
 -10  -5   3        8.05        8.04      1.21 o 
  -9  -5   3        0.80        0.59      1.10 o 
  -8  -5   3        1.01       -0.32      0.59 o 
  -7  -5   3       12.35       12.70      1.34 o 
  -6  -5   3        5.90        6.04      0.78 o 
  -5  -5   3      198.81      198.81      6.83 o 
  -4  -5   3       60.19       63.87      3.11 o 
  -3  -5   3       37.01       26.07      1.30 o 
  -2  -5   3       21.91       30.31      1.28 o 
  -1  -5   3     3081.16     3127.29     29.48 o 
   0  -5   3        0.02        1.28      0.32 o 
   1  -5   3     2189.23     2474.44     21.03 o 
   2  -5   3      814.38      959.80      9.14 o 
   3  -5   3      814.90      929.35      9.52 o 
   4  -5   3        8.75        7.93      0.64 o 
   5  -5   3      115.91       96.40      2.29 o 
   6  -5   3       28.46       26.16      1.36 o 
   7  -5   3       31.65       28.44      1.72 o 
   8  -5   3        2.29        1.76      1.14 o 
   9  -5   3      110.19      113.98      3.42 o 
  10  -5   3       19.21       22.37      2.17 o 
  11  -5   3        0.33        0.21      1.75 o 
  12  -5   3        2.43        1.80      3.08 o 
 -12  -4   3       12.74        9.97      1.86 o 
 -11  -4   3       19.32       20.66      1.77 o 
 -10  -4   3       50.11       52.91      2.46 o 
  -9  -4   3        0.71        0.23      0.91 o 
  -8  -4   3       30.46       27.87      1.91 o 
  -7  -4   3        0.01       -0.21      0.49 o 
  -6  -4   3        4.86        7.11      1.48 o 
  -5  -4   3      243.52      246.83      6.79 o 
  -4  -4   3     2887.27     3169.85     82.71 o 
  -3  -4   3      102.84      116.26      4.10 o 
  -2  -4   3     1346.02     1310.73     15.89 o 
  -1  -4   3      146.52      132.89      1.59 o 
   0  -4   3       57.11       61.13      0.93 o 
   1  -4   3      533.70      548.88      5.08 o 
   2  -4   3      744.60      741.84     10.39 o 
   3  -4   3     2073.95     2247.49     18.71 o 
   4  -4   3      146.05      202.02      2.37 o 
   5  -4   3      884.43      791.80      8.57 o 
   6  -4   3      156.75      152.01      2.82 o 
   7  -4   3       14.00       13.10      0.99 o 
   8  -4   3        6.58        4.99      1.16 o 
   9  -4   3       18.47       24.95      1.93 o 
  10  -4   3        1.55        1.95      1.35 o 
  11  -4   3        5.17        6.31      1.97 o 
  12  -4   3        6.86        4.28      2.06 o 
  13  -4   3        0.93        0.70      3.46 o 
 -13  -3   3        0.57        0.29      1.79 o 
 -12  -3   3        0.20        1.23      1.65 o 
 -11  -3   3       88.77      101.00      7.56 o 
 -10  -3   3        3.93        4.34      1.01 o 
  -9  -3   3       15.52       15.17      0.99 o 
  -8  -3   3       66.71       63.69      1.73 o 
  -7  -3   3       39.69       41.61      1.44 o 
  -6  -3   3        9.32        6.42      0.55 o 
  -5  -3   3       37.91       35.61      1.45 o 
  -4  -3   3       19.12       19.22      0.70 o 
  -3  -3   3      194.31      191.34      5.87 o 
  -2  -3   3      408.90      359.10      4.16 o 
  -1  -3   3      192.19      160.28      1.69 o 
   0  -3   3      455.44      454.72      4.37 o 
   1  -3   3      414.42      342.05      3.18 o 
   2  -3   3     5947.00     6073.73     46.93 o 
   3  -3   3       51.27       61.53      1.09 o 
   4  -3   3        2.00        0.72      0.46 o 
   5  -3   3      437.91      475.15      5.95 o 
   6  -3   3       98.26      100.08      1.99 o 
   7  -3   3      111.65      115.41      2.27 o 
   8  -3   3       25.68       28.21      1.64 o 
   9  -3   3        7.61        7.43      1.53 o 
  10  -3   3       46.38       46.64      2.57 o 
  11  -3   3       21.67       23.63      2.24 o 
  12  -3   3       39.17       43.58      3.32 o 
  13  -3   3       11.80        9.77      2.94 o 
 -13  -2   3        0.33        0.49      1.17 o 
 -12  -2   3        5.89        6.34      1.36 o 
 -11  -2   3       18.58       16.51      1.79 o 
 -10  -2   3       25.92       23.26      1.27 o 
  -9  -2   3       58.81       56.83      2.33 o 
  -8  -2   3       81.65       78.93      1.83 o 
  -7  -2   3       13.44       10.91      0.68 o 
  -6  -2   3        5.90        7.44      0.53 o 
  -5  -2   3       24.17       25.62      0.67 o 
  -4  -2   3        1.27        0.91      0.28 o 
  -3  -2   3        0.39       -1.28      1.28 o 
  -2  -2   3     2964.07     3005.17     28.65 o 
  -1  -2   3      544.21      560.59      4.96 o 
   0  -2   3      171.23      175.20      1.67 o 
   1  -2   3     1353.88     1422.27     11.37 o 
   2  -2   3     2953.76     2956.75     20.65 o 
   3  -2   3        8.36        6.73      0.44 o 
   4  -2   3       93.93       81.33      1.49 o 
   5  -2   3      810.43      847.80      8.64 o 
   6  -2   3       31.75       34.86      1.17 o 
   7  -2   3       23.79       22.96      1.14 o 
   8  -2   3        1.78        1.31      0.94 o 
   9  -2   3        0.35       -0.93      0.93 o 
  10  -2   3        5.33        2.23      1.29 o 
  11  -2   3       37.86       39.54      2.45 o 
  12  -2   3        5.36        3.64      1.97 o 
  13  -2   3        1.92        1.77      2.67 o 
 -13  -1   3        1.60        1.31      1.43 o 
 -12  -1   3       12.66       11.10      1.67 o 
 -11  -1   3        3.49        1.12      1.23 o 
 -10  -1   3        0.61       -0.80      0.93 o 
  -9  -1   3      334.88      344.77      5.18 o 
  -8  -1   3      450.64      445.25      5.68 o 
  -7  -1   3      113.45      109.12      2.30 o 
  -6  -1   3        0.20       -0.41      0.41 o 
  -5  -1   3        6.97       10.60      0.54 o 
  -4  -1   3      156.83      156.89      2.10 o 
  -3  -1   3     6029.23     6311.70     57.04 o 
  -2  -1   3    11696.17    11914.16    102.96 o 
  -1  -1   3       29.82       27.53      0.65 o 
   0  -1   3      605.86      565.40      4.69 o 
   1  -1   3     2322.75     2331.75     16.50 o 
   2  -1   3     2843.06     2676.47     18.90 o 
   3  -1   3     7189.75     7329.26     57.31 o 
   4  -1   3       44.20       31.71      0.90 o 
   5  -1   3      421.85      455.48      5.11 o 
   6  -1   3       17.52       13.38      0.79 o 
   7  -1   3       13.48       14.61      0.97 o 
   8  -1   3        6.48        4.93      0.96 o 
   9  -1   3        1.32        0.83      1.05 o 
  10  -1   3        1.62        1.90      1.29 o 
  11  -1   3       16.23       19.97      2.00 o 
  12  -1   3       13.28       13.62      2.26 o 
 -13   0   3        9.96        6.27      1.70 o 
 -12   0   3        2.75        0.51      1.48 o 
 -11   0   3        2.97        1.70      1.29 o 
 -10   0   3      129.80      141.85      3.43 o 
  -9   0   3      200.77      201.63      3.70 o 
  -8   0   3      128.31      124.69      2.48 o 
  -7   0   3        3.47        3.10      0.63 o 
  -6   0   3       42.50       32.01      1.08 o 
  -5   0   3     1289.50     1352.19     13.03 o 
  -4   0   3        1.56        0.50      0.43 o 
  -3   0   3    11514.88    11692.58    101.33 o 
  -2   0   3    27700.78    29216.57    267.05 o 
  -1   0   3     1094.26     1028.40      7.78 o 
   0   0   3      138.38      160.05      1.43 o 
   1   0   3       25.30       33.09      0.60 o 
   2   0   3     2266.28     2303.99     18.38 o 
   3   0   3      582.91      639.08      5.90 o 
   4   0   3      980.31      981.47      8.40 o 
   5   0   3      130.71      127.22      2.05 o 
   6   0   3        0.11        0.10      0.56 o 
   7   0   3       95.69       97.35      2.03 o 
   8   0   3        1.94        2.16      0.78 o 
   9   0   3        0.09       -0.23      1.42 o 
  10   0   3       16.85       13.69      1.63 o 
  11   0   3        0.00        0.06      1.29 o 
  12   0   3        8.05        6.41      1.68 o 
 -13   1   3        0.52       -0.21      1.56 o 
 -12   1   3       13.20       13.53      2.02 o 
 -11   1   3       43.52       41.73      2.86 o 
 -10   1   3       45.75       55.91      2.54 o 
  -9   1   3       16.61       15.21      1.31 o 
  -8   1   3      177.91      193.93      3.52 o 
  -7   1   3       14.36       17.78      1.09 o 
  -6   1   3       20.28       11.06      0.75 o 
  -5   1   3      174.08      214.10      2.28 o 
  -4   1   3     4004.21     4325.03     39.14 o 
  -3   1   3        3.17        6.26      0.76 o 
  -2   1   3    31098.07    31871.48    303.89 o 
  -1   1   3     4792.13     4735.92     43.09 o 
   0   1   3     1149.98     1043.09      7.77 o 
   1   1   3      352.50      278.83      2.53 o 
   2   1   3      391.98      465.66      4.36 o 
   3   1   3       21.70       22.27      0.94 o 
   4   1   3       64.06       66.59      1.17 o 
   5   1   3        3.12        4.73      0.62 o 
   6   1   3      305.36      330.20      4.09 o 
   7   1   3        3.24        2.06      0.72 o 
   8   1   3        8.70        5.98      0.96 o 
   9   1   3       10.78        8.43      1.34 o 
  10   1   3        0.04        1.63      1.16 o 
  11   1   3        0.04       -1.32      1.38 o 
  12   1   3        0.21       -0.66      1.47 o 
 -14   2   3        0.68       -2.04      2.04 o 
 -13   2   3        3.63        6.45      1.93 o 
 -12   2   3        1.90       -0.11      2.29 o 
 -11   2   3        7.23        3.98      1.76 o 
 -10   2   3        0.58        0.33      1.15 o 
  -9   2   3        0.32       -0.72      0.80 o 
  -8   2   3       20.61       18.14      1.06 o 
  -7   2   3      161.52      170.18      2.72 o 
  -6   2   3        7.59        6.29      0.70 o 
  -5   2   3      218.92      186.84      2.48 o 
  -4   2   3      215.27      255.76      3.19 o 
  -3   2   3      364.71      340.95      6.19 o 
  -2   2   3      297.96      339.97      3.06 o 
  -1   2   3      387.78      446.24      3.68 o 
   0   2   3        0.10        0.38      0.20 o 
   1   2   3      895.06      983.97      8.40 o 
   2   2   3      423.03      378.02      3.45 o 
   3   2   3      178.78      164.88      1.89 o 
   4   2   3      339.24      387.83      4.17 o 
   5   2   3      254.06      302.61      3.91 o 
   6   2   3        0.87        0.23      0.52 o 
   7   2   3        5.83        4.89      1.00 o 
   8   2   3        0.97        0.82      0.97 o 
   9   2   3       11.71       14.49      1.45 o 
  10   2   3        0.29       -0.08      1.08 o 
  11   2   3        0.02       -0.18      1.23 o 
  12   2   3        0.35       -0.83      1.46 o 
 -14   3   3        0.55       -0.11      1.93 o 
 -13   3   3        0.18       -1.60      1.60 o 
 -12   3   3        1.35       -0.71      1.52 o 
 -11   3   3        2.73        1.38      1.54 o 
 -10   3   3        0.06       -0.10      1.19 o 
  -9   3   3       65.75       56.99      2.38 o 
  -8   3   3      118.55      112.44      2.79 o 
  -7   3   3       16.94       23.59      1.39 o 
  -6   3   3       24.95       18.97      1.10 o 
  -5   3   3      135.40      141.39      2.15 o 
  -4   3   3       18.45       17.15      0.92 o 
  -3   3   3       38.71       30.13      0.82 o 
  -2   3   3     1233.56     1234.10      9.91 o 
  -1   3   3       85.54       96.51      1.32 o 
   0   3   3      356.62      281.04      2.87 o 
   1   3   3       16.25       11.39      0.91 o 
   2   3   3     1214.77     1231.72      9.98 o 
   3   3   3      835.56      794.51      8.33 o 
   4   3   3      322.70      329.37      4.17 o 
   5   3   3       64.76       64.19      1.46 o 
   6   3   3       10.70        9.26      0.80 o 
   7   3   3        7.26        5.29      0.87 o 
   8   3   3       28.22       26.48      1.37 o 
   9   3   3        4.30        3.04      1.11 o 
  10   3   3        0.49        3.37      1.33 o 
  11   3   3        2.76        4.51      1.40 o 
  12   3   3        5.02        5.07      1.61 o 
 -14   4   3        1.00       -0.81      3.54 o 
 -13   4   3        0.77        1.27      1.81 o 
 -12   4   3        0.63        0.97      1.65 o 
 -11   4   3        2.29        0.66      1.49 o 
 -10   4   3        0.64       -1.03      1.28 o 
  -9   4   3        0.20       -1.19      1.19 o 
  -8   4   3        7.84        7.91      1.09 o 
  -7   4   3        0.03        1.09      0.65 o 
  -6   4   3      172.47      190.64      2.98 o 
  -5   4   3      545.70      572.00      7.79 o 
  -4   4   3     1119.55     1157.80     12.55 o 
  -3   4   3     1462.84     1540.38     15.14 o 
  -2   4   3      261.89      299.24      3.17 o 
  -1   4   3     1837.15     1987.29     18.06 o 
   0   4   3      560.48      537.37      5.08 o 
   1   4   3      139.87      121.83      1.60 o 
   2   4   3      958.20      996.74      9.05 o 
   3   4   3     1620.54     1664.76     14.76 o 
   4   4   3      389.43      380.63      4.31 o 
   5   4   3      516.35      520.07      5.65 o 
   6   4   3        2.65        1.38      0.69 o 
   7   4   3        4.93        4.15      0.86 o 
   8   4   3       50.62       45.71      2.31 o 
   9   4   3        2.47        3.00      1.11 o 
  10   4   3        5.01        1.73      1.23 o 
  11   4   3        6.66        7.98      1.51 o 
 -13   5   3        6.17        6.40      2.10 o 
 -12   5   3        0.00       -0.80      1.67 o 
 -11   5   3       15.25       12.35      2.15 o 
 -10   5   3        0.87       -1.19      1.19 o 
  -9   5   3       21.52       20.10      1.81 o 
  -8   5   3        9.77        9.14      1.28 o 
  -7   5   3       11.95        9.69      0.94 o 
  -6   5   3       51.07       60.68      1.81 o 
  -5   5   3       45.01       56.32      1.60 o 
  -4   5   3        1.55        0.39      0.46 o 
  -3   5   3       83.17      110.58      1.88 o 
  -2   5   3       17.58       24.72      0.87 o 
  -1   5   3      339.04      344.30      4.02 o 
   0   5   3     3086.89     3311.65     28.08 o 
   1   5   3      915.84      983.58      9.87 o 
   2   5   3       65.31       61.50      1.30 o 
   3   5   3      647.55      643.87      6.27 o 
   4   5   3       44.94       37.28      1.10 o 
   5   5   3      181.12      177.01      2.56 o 
   6   5   3       20.48       22.86      1.10 o 
   7   5   3        0.09       -0.72      0.72 o 
   8   5   3        0.89        1.01      0.83 o 
   9   5   3        3.01        1.77      1.75 o 
  10   5   3        2.55        1.63      1.15 o 
  11   5   3       14.78       15.42      1.70 o 
 -13   6   3        4.24        6.86      2.56 o 
 -12   6   3        0.00       -1.63      1.74 o 
 -11   6   3        5.08        5.83      1.96 o 
 -10   6   3        1.11        0.71      1.29 o 
  -9   6   3        0.01       -0.98      0.98 o 
  -8   6   3       25.56       18.73      1.58 o 
  -7   6   3        8.02        5.18      0.99 o 
  -6   6   3      933.86      918.43     10.75 o 
  -5   6   3      352.60      404.07      5.81 o 
  -4   6   3        0.37        0.54      0.63 o 
  -3   6   3       51.48       54.34      1.47 o 
  -2   6   3       75.92       93.50      1.64 o 
  -1   6   3        3.12        2.84      0.53 o 
   0   6   3        0.78        0.64      0.38 o 
   1   6   3       67.92      107.41      1.93 o 
   2   6   3        8.62        6.60      0.58 o 
   3   6   3        8.39        4.20      0.53 o 
   4   6   3      101.89       98.20      1.70 o 
   5   6   3      298.62      282.63      3.77 o 
   6   6   3      562.16      530.27      7.54 o 
   7   6   3        4.88        2.77      0.87 o 
   8   6   3        0.25       -0.27      0.85 o 
   9   6   3        0.00       -0.17      1.10 o 
  10   6   3        1.93        1.97      1.14 o 
  11   6   3        0.13       -0.15      2.56 o 
 -13   7   3       27.91       39.41      5.78 o 
 -12   7   3        1.78       -2.47      2.76 o 
 -11   7   3        8.20        6.06      2.13 o 
 -10   7   3        6.82       11.07      1.70 o 
  -9   7   3        4.59        4.82      1.35 o 
  -8   7   3       12.99       12.88      1.51 o 
  -7   7   3       28.16       21.22      1.46 o 
  -6   7   3       54.06       42.73      1.74 o 
  -5   7   3      535.66      568.82      7.74 o 
  -4   7   3       54.36       52.36      1.63 o 
  -3   7   3      274.36      278.59      3.72 o 
  -2   7   3       51.56       52.60      1.41 o 
  -1   7   3      238.99      244.00      3.07 o 
   0   7   3       14.77       15.15      0.85 o 
   1   7   3      144.13      165.84      2.72 o 
   2   7   3        2.07        4.68      0.56 o 
   3   7   3     1011.13      995.31      9.67 o 
   4   7   3        1.07        0.14      0.79 o 
   5   7   3       48.45       47.31      1.44 o 
   6   7   3       68.79       65.92      1.94 o 
   7   7   3        0.53       -0.23      0.87 o 
   8   7   3        0.26        2.28      1.85 o 
   9   7   3        7.13        7.28      1.47 o 
  10   7   3        0.11        0.34      1.51 o 
 -13   8   3        6.39        9.15      3.98 o 
 -12   8   3        0.20        6.71      3.78 o 
 -11   8   3        5.57        3.69      3.43 o 
 -10   8   3        0.53        2.71      1.71 o 
  -9   8   3        0.00        0.74      1.21 o 
  -8   8   3       23.83       16.34      1.65 o 
  -7   8   3       12.63        8.74      1.21 o 
  -6   8   3        3.49        0.51      1.01 o 
  -5   8   3        0.51        1.18      0.85 o 
  -4   8   3       23.20       22.83      1.08 o 
  -3   8   3        7.45        7.36      0.76 o 
  -2   8   3       18.56       14.40      0.84 o 
  -1   8   3        0.81        1.18      0.59 o 
   0   8   3        2.20        0.83      0.55 o 
   1   8   3        7.88        6.55      0.69 o 
   2   8   3      329.89      336.07      3.95 o 
   3   8   3      318.65      302.11      3.87 o 
   4   8   3        3.68        1.80      0.69 o 
   5   8   3       34.81       29.84      1.16 o 
   6   8   3      108.57      112.67      2.32 o 
   7   8   3        2.40        3.32      0.82 o 
   8   8   3        0.98        1.72      1.29 o 
   9   8   3        6.22        6.63      1.59 o 
  10   8   3        7.90        1.54      2.82 o 
 -12   9   3        1.69        6.13      3.83 o 
 -11   9   3        5.67        3.13      1.99 o 
 -10   9   3        1.55        2.96      2.39 o 
  -9   9   3        5.27        3.22      2.23 o 
  -8   9   3        0.19       -1.38      1.38 o 
  -7   9   3      181.30      179.85      5.66 o 
  -6   9   3       47.70       47.51      2.14 o 
  -5   9   3      349.33      335.40      6.53 o 
  -4   9   3        1.27        1.72      0.76 o 
  -3   9   3      467.08      480.35      5.94 o 
  -2   9   3        5.30        6.27      0.84 o 
  -1   9   3      120.45      118.10      2.45 o 
   0   9   3      127.96      106.47      2.46 o 
   1   9   3       80.22       63.24      1.65 o 
   2   9   3      129.36      111.48      2.31 o 
   3   9   3      178.13      179.34      2.77 o 
   4   9   3        7.17        5.91      0.85 o 
   5   9   3        5.95        6.69      0.78 o 
   6   9   3        1.33        0.68      0.63 o 
   7   9   3       12.28       10.83      1.38 o 
   8   9   3        1.69        1.47      1.60 o 
   9   9   3        0.04        0.60      2.41 o 
 -12  10   3        7.81       11.62      4.27 o 
 -11  10   3        2.08        1.13      2.94 o 
 -10  10   3       13.84       14.54      3.23 o 
  -9  10   3        2.16        0.62      4.23 o 
  -8  10   3      173.81      174.47      7.42 o 
  -7  10   3       15.41       16.05      2.72 o 
  -6  10   3       91.83       78.73      3.62 o 
  -5  10   3      178.21      173.95      4.23 o 
  -4  10   3      551.69      555.79      9.96 o 
  -3  10   3      146.28      145.98      4.08 o 
  -2  10   3       29.58       22.60      1.42 o 
  -1  10   3       11.61       10.37      1.13 o 
   0  10   3       69.18       69.75      2.17 o 
   1  10   3       74.03       69.12      2.03 o 
   2  10   3        6.29        7.36      0.89 o 
   3  10   3       11.78        8.08      0.91 o 
   4  10   3        2.13        3.28      0.77 o 
   5  10   3        1.84        2.27      0.77 o 
   6  10   3        0.02       -1.19      1.19 o 
   7  10   3        1.78        6.94      2.88 o 
   8  10   3        1.23        1.36      1.81 o 
 -11  11   3        5.67        4.43      2.72 o 
 -10  11   3        0.10       -0.01      3.88 o 
  -9  11   3       24.57       29.29      6.72 o 
  -8  11   3        1.37        3.95      2.19 o 
  -7  11   3        0.35        0.74      1.52 o 
  -6  11   3        4.18        5.17      1.61 o 
  -5  11   3       18.24       22.26      2.32 o 
  -4  11   3       76.47       86.37      3.57 o 
  -3  11   3      411.74      418.06      8.17 o 
  -2  11   3      160.84      167.67      4.53 o 
  -1  11   3       40.88       36.19      2.47 o 
   0  11   3        0.10       -0.53      0.92 o 
   1  11   3        8.82        9.28      1.07 o 
   2  11   3        0.21        0.49      0.72 o 
   3  11   3       82.92       83.65      2.08 o 
   4  11   3        7.74       10.02      1.18 o 
   5  11   3        0.53        2.04      1.10 o 
   6  11   3        8.65       11.20      2.60 o 
   7  11   3        8.63        7.28      2.53 o 
 -11  12   3        0.03       -0.81      2.44 o 
 -10  12   3        8.36        8.79      2.96 o 
  -9  12   3        6.65        6.92      2.70 o 
  -8  12   3        0.94        2.83      1.87 o 
  -7  12   3        4.14        4.85      1.95 o 
  -6  12   3       31.02       32.18      2.51 o 
  -5  12   3       57.46       60.46      3.83 o 
  -4  12   3       28.13       23.55      2.18 o 
  -3  12   3      171.63      178.69      6.09 o 
  -2  12   3        7.05        8.34      1.83 o 
  -1  12   3       12.33       11.68      1.83 o 
   0  12   3       15.27       14.65      1.62 o 
   1  12   3       20.75       29.11      1.62 o 
   2  12   3        2.88        3.45      1.69 o 
   3  12   3        3.69        2.04      1.14 o 
   4  12   3       11.03       15.36      2.04 o 
   5  12   3       12.14       13.42      1.86 o 
   6  12   3        7.58        6.72      2.02 o 
 -10  13   3        7.40        7.89      3.00 o 
  -9  13   3        4.36        5.20      2.23 o 
  -8  13   3        6.86        2.78      2.13 o 
  -7  13   3        6.19        3.49      1.89 o 
  -6  13   3       13.27       14.19      3.02 o 
  -5  13   3       42.95       40.69      2.75 o 
  -4  13   3       12.30        7.62      2.17 o 
  -3  13   3        0.21        0.20      1.61 o 
  -2  13   3        0.75       -0.12      1.46 o 
  -1  13   3        7.78       11.79      2.05 o 
   0  13   3        3.05        1.93      1.31 o 
   1  13   3        5.93        9.38      1.50 o 
   2  13   3        0.75        2.75      1.21 o 
   3  13   3        1.90       -0.30      1.08 o 
   4  13   3        4.74        6.31      1.15 o 
   5  13   3        1.33        2.37      1.73 o 
  -9  14   3        0.22        0.02      2.74 o 
  -8  14   3        2.56        4.82      5.26 o 
  -7  14   3        0.72        3.29      2.58 o 
  -6  14   3        9.97       10.71      2.99 o 
  -5  14   3        1.56       -0.38      1.58 o 
  -4  14   3       48.81       41.71      5.81 o 
  -3  14   3       25.43       25.10      2.72 o 
  -2  14   3        4.62        8.55      2.07 o 
  -1  14   3       34.47       36.24      2.85 o 
   0  14   3        1.68        2.32      1.44 o 
   1  14   3        2.90        2.27      1.38 o 
   2  14   3        0.05       -0.88      1.22 o 
   3  14   3        0.42       -0.85      1.15 o 
   4  14   3       18.45       21.90      3.03 o 
  -8  15   3        0.32       -2.20      2.32 o 
  -7  15   3        0.91        1.89      2.62 o 
  -6  15   3        0.46        0.02      5.15 o 
  -5  15   3       28.60       29.40      3.86 o 
  -4  15   3        0.39       -1.53      1.53 o 
  -3  15   3        7.35        3.64      1.96 o 
  -2  15   3       14.79       14.36      2.49 o 
  -1  15   3       31.29       42.77      2.75 o 
   0  15   3       10.21       14.11      1.98 o 
   1  15   3        8.31       11.61      1.84 o 
   2  15   3        7.08        7.03      1.65 o 
   3  15   3        7.55        7.98      4.60 o 
  -6  16   3        1.69        0.88      2.55 o 
  -5  16   3        3.47       -1.36      2.40 o 
  -4  16   3        1.42        4.22      2.02 o 
  -3  16   3        2.34        3.82      2.24 o 
  -2  16   3        4.87        4.47      2.21 o 
  -1  16   3        0.68        1.54      1.71 o 
   0  16   3        0.16        0.78      1.62 o 
  -2 -16   4        6.61       11.73      3.31 o 
  -1 -16   4        0.16        4.24      3.14 o 
   0 -16   4       21.72       35.12      2.91 o 
   1 -16   4        5.85        9.93      2.02 o 
   2 -16   4        0.08       -0.53      3.15 o 
   3 -16   4        2.91        1.40      1.95 o 
   4 -16   4       12.16        9.74      3.52 o 
   5 -16   4        0.01        0.82      1.95 o 
  -4 -15   4        1.89        1.84      1.62 o 
  -3 -15   4        4.97        3.85      1.85 o 
  -2 -15   4        0.51        2.61      2.56 o 
  -1 -15   4        2.65        4.96      1.27 o 
   0 -15   4        0.07        0.46      1.45 o 
   1 -15   4       12.13       12.54      1.99 o 
   2 -15   4        0.30        0.60      1.61 o 
   3 -15   4       27.91       28.31      3.66 o 
   4 -15   4       43.00       45.30      3.80 o 
   5 -15   4        0.20       -0.17      1.59 o 
   6 -15   4        1.69        4.43      2.58 o 
   7 -15   4        0.46       -2.88      3.19 o 
  -6 -14   4        0.49       -1.47      1.93 o 
  -5 -14   4       19.71       18.72      1.55 o 
  -4 -14   4        0.01       -1.16      1.16 o 
  -3 -14   4        2.41        3.15      1.70 o 
  -2 -14   4        0.76       -0.21      1.14 o 
  -1 -14   4        3.44        1.53      1.20 o 
   0 -14   4        0.04       -0.20      1.32 o 
   1 -14   4        0.55       -0.68      1.32 o 
   2 -14   4        1.48        1.07      1.57 o 
   3 -14   4      118.87      129.05      4.17 o 
   4 -14   4        5.23        9.39      2.86 o 
   5 -14   4        1.03       -0.48      1.65 o 
   6 -14   4        4.59        1.71      3.02 o 
   7 -14   4        0.38        4.82      3.69 o 
   8 -14   4        1.81        6.85      4.12 o 
  -7 -13   4       10.67       12.01      1.30 o 
  -6 -13   4        1.01        1.14      0.94 o 
  -5 -13   4       10.04        8.87      1.49 o 
  -4 -13   4       30.58       24.06      1.66 o 
  -3 -13   4       69.36       73.17      4.17 o 
  -2 -13   4        0.56       -0.51      0.91 o 
  -1 -13   4        0.27       -0.80      0.83 o 
   0 -13   4        0.02        0.58      1.24 o 
   1 -13   4        3.35        2.62      1.38 o 
   2 -13   4       51.79       49.74      2.49 o 
   3 -13   4      140.09      124.39      4.54 o 
   4 -13   4        0.15       -0.74      1.43 o 
   5 -13   4        5.03        5.64      2.46 o 
   6 -13   4        3.90        8.28      3.60 o 
   7 -13   4        0.08       -2.85      2.85 o 
   8 -13   4        2.86        0.41      3.25 o 
   9 -13   4       17.87       28.17      6.07 o 
  -8 -12   4        3.60       26.28      5.87 o 
  -7 -12   4        7.92        4.24      4.39 o 
  -6 -12   4        6.72       10.57      0.79 o 
  -5 -12   4       19.35       20.40      1.28 o 
  -4 -12   4       19.80       18.19      1.27 o 
  -3 -12   4       11.91       14.90      1.30 o 
  -2 -12   4       15.65       13.65      1.19 o 
  -1 -12   4        0.03       -0.71      0.71 o 
   0 -12   4       19.94       22.25      1.41 o 
   1 -12   4        6.86        5.26      1.13 o 
   2 -12   4      136.43      127.30      4.27 o 
   3 -12   4        4.64        3.57      1.66 o 
   4 -12   4        1.28       -2.18      2.18 o 
   5 -12   4       11.24        6.48      2.36 o 
   6 -12   4       27.22       23.78      3.34 o 
   7 -12   4        1.33        1.36      3.05 o 
   8 -12   4        9.51        7.16      2.62 o 
   9 -12   4        0.24       -0.82      3.28 o 
  10 -12   4       24.43       33.19      4.51 o 
  -9 -11   4       19.13       36.77      7.00 o 
  -8 -11   4       14.72       36.19      7.06 o 
  -7 -11   4        0.28       -3.19      3.34 o 
  -5 -11   4        4.98        4.67      1.24 o 
  -4 -11   4      138.31      133.85      2.87 o 
  -3 -11   4      132.83      123.77      2.91 o 
  -2 -11   4        0.01       -0.54      0.93 o 
  -1 -11   4       19.09       21.61      1.51 o 
   0 -11   4        4.17        3.37      0.82 o 
   1 -11   4       15.49       16.66      1.27 o 
   2 -11   4        4.84        1.15      1.08 o 
   3 -11   4       58.06       54.22      3.58 o 
   4 -11   4       47.66       32.42      2.57 o 
   5 -11   4       27.39       29.73      2.64 o 
   6 -11   4       27.40       19.80      2.45 o 
   7 -11   4       30.90       24.03      3.29 o 
   8 -11   4       21.93       19.66      5.23 o 
   9 -11   4        4.39        1.02      2.41 o 
  10 -11   4        0.32        1.64      4.85 o 
  -9 -10   4        0.41        8.31      4.88 o 
  -8 -10   4        2.53        6.27      4.33 o 
  -7 -10   4        0.97        4.15      3.89 o 
  -5 -10   4       39.69       33.69      2.38 o 
  -4 -10   4       41.65       41.63      1.51 o 
  -3 -10   4      820.57      858.58     12.22 o 
  -2 -10   4      100.89       96.96      2.08 o 
  -1 -10   4      109.01       95.55      2.00 o 
   0 -10   4        2.62        0.87      0.65 o 
   1 -10   4        1.69        0.03      0.63 o 
   2 -10   4        1.74        1.15      0.65 o 
   3 -10   4        9.76       10.03      1.14 o 
   4 -10   4      136.28      120.29      7.50 o 
   5 -10   4       47.10       44.63      2.93 o 
   6 -10   4        0.21       -1.44      1.44 o 
   7 -10   4       17.83       19.11      2.89 o 
   8 -10   4        2.86       -0.31      1.96 o 
   9 -10   4        1.09       -1.80      3.01 o 
  10 -10   4        2.47       -1.23      2.29 o 
  11 -10   4        4.12       -1.24      3.92 o 
 -10  -9   4        1.62        2.34      4.24 o 
  -9  -9   4        0.13        6.36      4.47 o 
  -8  -9   4       19.59       42.11      6.91 o 
  -7  -9   4        3.16        2.93      3.69 o 
  -6  -9   4        2.95        4.62      3.49 o 
  -4  -9   4       45.36       42.02      3.22 o 
  -3  -9   4       63.12       72.25      1.79 o 
  -2  -9   4      274.42      283.18      3.74 o 
  -1  -9   4        0.30       -0.44      0.44 o 
   0  -9   4       46.88       45.09      1.33 o 
   1  -9   4      100.24       93.25      2.14 o 
   2  -9   4       15.27       17.95      0.98 o 
   3  -9   4        0.63        0.75      0.59 o 
   4  -9   4        0.04        0.98      1.09 o 
   5  -9   4        0.61        1.46      1.46 o 
   6  -9   4        0.06        1.44      1.47 o 
   7  -9   4        2.41       -0.71      1.70 o 
   8  -9   4       38.17       37.79      3.88 o 
   9  -9   4        6.12        5.85      2.64 o 
  10  -9   4        0.06       -1.52      2.10 o 
  11  -9   4        1.76        0.20      3.28 o 
 -11  -8   4        1.61        1.95      0.87 o 
 -10  -8   4        0.95        1.47      1.34 o 
  -9  -8   4        7.22       11.15      4.76 o 
  -8  -8   4        1.21        6.71      4.12 o 
  -7  -8   4        0.97        5.78      3.60 o 
  -6  -8   4        2.28        1.86      3.05 o 
  -4  -8   4       11.73        8.28      1.16 o 
  -3  -8   4      100.82      101.79      2.38 o 
  -2  -8   4      156.12      146.29      2.03 o 
  -1  -8   4       51.09       47.91      1.19 o 
   0  -8   4       71.18       83.39      1.69 o 
   1  -8   4       64.78       72.15      1.97 o 
   2  -8   4       46.28       51.78      1.48 o 
   3  -8   4       69.77       65.86      1.48 o 
   4  -8   4       70.89       85.11      1.92 o 
   5  -8   4        1.00        2.47      0.94 o 
   6  -8   4       24.46       23.91      2.00 o 
   7  -8   4       56.94       53.16      3.96 o 
   8  -8   4       34.79       40.70      3.75 o 
   9  -8   4       24.94       22.20      3.28 o 
  10  -8   4        8.49        7.66      2.72 o 
  11  -8   4        9.22        5.61      4.12 o 
  12  -8   4        0.20        4.68      3.92 o 
 -11  -7   4        0.50        1.16      0.91 o 
 -10  -7   4        2.66        2.60      1.17 o 
  -9  -7   4        7.27        8.62      2.33 o 
  -8  -7   4        6.44        3.99      1.06 o 
  -7  -7   4       55.75       53.88      6.42 o 
  -6  -7   4        2.86        4.85      3.28 o 
  -5  -7   4      176.60      189.65      6.39 o 
  -4  -7   4       77.79       88.45      3.20 o 
  -3  -7   4        0.08        0.11      0.58 o 
  -2  -7   4       59.43       53.95      0.98 o 
  -1  -7   4        5.39        7.92      0.59 o 
   0  -7   4      107.73      122.66      2.04 o 
   1  -7   4       22.31       26.53      0.96 o 
   2  -7   4      173.51      172.61      2.25 o 
   3  -7   4       46.38       60.46      1.33 o 
   4  -7   4       25.31       24.42      1.08 o 
   5  -7   4       76.96       83.74      2.66 o 
   6  -7   4      180.52      179.84      4.80 o 
   7  -7   4      196.25      221.02      5.14 o 
   8  -7   4        0.76        1.82      1.93 o 
   9  -7   4        8.52        7.15      4.02 o 
  10  -7   4       38.12       37.94      6.42 o 
  11  -7   4        0.65       -2.58      2.58 o 
  12  -7   4       51.93       67.59      7.61 o 
 -12  -6   4        0.00        1.17      1.25 o 
 -11  -6   4       31.68       33.49      1.83 o 
 -10  -6   4        4.03        2.57      0.92 o 
  -9  -6   4        2.30        3.08      0.77 o 
  -8  -6   4        4.13        5.45      1.18 o 
  -7  -6   4        5.88        6.97      1.13 o 
  -6  -6   4       79.06       72.80      3.46 o 
  -5  -6   4       90.13       91.47      4.15 o 
  -4  -6   4       99.66      111.66      4.18 o 
  -3  -6   4       31.15       32.13      1.00 o 
  -2  -6   4        2.34        6.46      0.55 o 
  -1  -6   4     1658.19     1796.06     17.23 o 
   0  -6   4       91.69       75.73      1.32 o 
   1  -6   4       47.66       63.63      1.30 o 
   2  -6   4       15.88       19.92      0.80 o 
   3  -6   4        2.67       -0.05      0.48 o 
   4  -6   4      135.02      168.44      2.89 o 
   5  -6   4       14.53       15.22      1.14 o 
   6  -6   4      370.87      393.66      6.03 o 
   7  -6   4      519.13      509.24      7.51 o 
   8  -6   4        4.85        4.28      1.22 o 
   9  -6   4       10.86       12.87      1.60 o 
  10  -6   4        0.98       -0.99      1.89 o 
  11  -6   4        7.95        3.63      2.96 o 
  12  -6   4        4.28        7.41      3.80 o 
 -12  -5   4        1.27        4.49      3.16 o 
 -11  -5   4       11.51       12.55      1.47 o 
 -10  -5   4        3.54        1.49      1.14 o 
  -9  -5   4       28.18       26.90      1.74 o 
  -8  -5   4        0.00       -0.20      0.56 o 
  -7  -5   4       85.20       92.09      3.30 o 
  -6  -5   4       40.22       34.37      2.07 o 
  -5  -5   4        4.18        3.26      1.45 o 
  -4  -5   4      266.39      291.86      8.98 o 
  -3  -5   4      186.40      190.47      3.37 o 
  -2  -5   4      557.06      654.12      7.21 o 
  -1  -5   4      260.95      280.47      2.90 o 
   0  -5   4        9.71       14.56      0.89 o 
   1  -5   4      537.76      588.96      5.56 o 
   2  -5   4        2.70        0.83      0.60 o 
   3  -5   4      136.38      146.28      2.22 o 
   4  -5   4       74.68       79.36      1.75 o 
   5  -5   4      779.84      812.85     10.31 o 
   6  -5   4        0.10        1.10      0.86 o 
   7  -5   4      435.26      430.54     10.37 o 
   8  -5   4       40.62       39.56      2.08 o 
   9  -5   4        5.08        2.20      1.23 o 
  10  -5   4        1.24        0.50      1.34 o 
  11  -5   4        2.15        4.27      3.11 o 
  12  -5   4       13.04       21.67      4.82 o 
 -12  -4   4       11.77       11.62      2.89 o 
 -11  -4   4        0.35        2.17      1.88 o 
 -10  -4   4       65.61       58.70      2.90 o 
  -9  -4   4        5.68        3.48      1.09 o 
  -8  -4   4        4.08        3.95      0.92 o 
  -7  -4   4       77.83       69.47      1.73 o 
  -6  -4   4      346.51      382.53     13.67 o 
  -5  -4   4      110.96      110.06      2.89 o 
  -4  -4   4        9.06       11.22      1.11 o 
  -3  -4   4        6.27        9.86      0.57 o 
  -2  -4   4      509.61      541.21      5.80 o 
  -1  -4   4      388.17      360.48      3.81 o 
   0  -4   4      825.14      884.33      8.24 o 
   1  -4   4      479.68      506.83      4.85 o 
   2  -4   4      833.36      906.65      8.26 o 
   3  -4   4      250.09      276.51      3.19 o 
   4  -4   4      248.24      259.96      3.83 o 
   5  -4   4      578.69      597.99      6.87 o 
   6  -4   4        0.59        0.88      0.62 o 
   7  -4   4        7.55        6.80      1.04 o 
   8  -4   4       34.12       35.79      1.92 o 
   9  -4   4        3.30        5.47      1.33 o 
  10  -4   4        0.28       -0.29      1.28 o 
  11  -4   4        0.01       -1.11      1.40 o 
  12  -4   4        0.70        2.06      3.31 o 
 -13  -3   4        7.29        8.43      2.07 o 
 -12  -3   4        1.61        2.16      2.26 o 
 -11  -3   4       12.89       15.69      1.71 o 
 -10  -3   4       34.43       40.43      1.98 o 
  -9  -3   4       12.72       11.34      1.31 o 
  -8  -3   4      165.55      154.30      3.58 o 
  -7  -3   4        9.90        8.66      0.90 o 
  -6  -3   4      247.48      247.93      3.77 o 
  -5  -3   4       56.74       48.53      1.04 o 
  -4  -3   4        2.64        1.78      0.35 o 
  -3  -3   4      741.23      765.76      7.99 o 
  -2  -3   4      289.99      270.59      3.11 o 
  -1  -3   4      151.84      141.88      1.77 o 
   0  -3   4      311.79      289.54      3.07 o 
   1  -3   4       77.97       86.12      1.34 o 
   2  -3   4      263.69      255.41      2.63 o 
   3  -3   4      355.95      402.21      3.86 o 
   4  -3   4     1361.50     1429.35     13.78 o 
   5  -3   4      202.26      190.59      3.04 o 
   6  -3   4        5.96        3.92      0.85 o 
   7  -3   4       25.25       25.74      1.29 o 
   8  -3   4       50.13       47.81      2.26 o 
   9  -3   4       17.16       15.84      1.56 o 
  10  -3   4       13.66       11.67      1.72 o 
  11  -3   4        1.84        1.13      1.47 o 
  12  -3   4        9.84        9.71      3.73 o 
 -13  -2   4        2.03        0.95      1.12 o 
 -12  -2   4       18.83       18.64      1.61 o 
 -11  -2   4       15.34       17.66      1.53 o 
 -10  -2   4       12.76       11.64      1.05 o 
  -9  -2   4       20.87       22.40      1.26 o 
  -8  -2   4       76.16       79.13      1.83 o 
  -7  -2   4      159.98      166.95      2.50 o 
  -6  -2   4      100.80       94.81      1.62 o 
  -5  -2   4       28.37       28.60      1.02 o 
  -4  -2   4      100.39      118.03      1.56 o 
  -3  -2   4      223.12      214.69      2.57 o 
  -2  -2   4      826.67      862.09      8.44 o 
  -1  -2   4      364.98      395.49      4.13 o 
   0  -2   4       52.10       52.66      1.00 o 
   1  -2   4     1461.68     1349.11     10.88 o 
   2  -2   4     1876.23     1817.08     14.09 o 
   3  -2   4     2033.88     2088.16     16.20 o 
   4  -2   4     1043.74     1182.99     11.79 o 
   5  -2   4      133.04      148.93      2.40 o 
   6  -2   4        0.02        0.04      0.63 o 
   7  -2   4        0.79        0.86      0.66 o 
   8  -2   4        1.89        1.17      0.96 o 
   9  -2   4      147.17      133.14      3.77 o 
  10  -2   4       13.24       13.39      2.33 o 
  11  -2   4        0.89        0.38      1.41 o 
  12  -2   4        9.38       15.06      3.07 o 
 -13  -1   4        7.16        4.44      2.82 o 
 -12  -1   4        1.60        3.52      1.58 o 
 -11  -1   4        1.73       -1.08      1.08 o 
 -10  -1   4       93.58      103.71      3.61 o 
  -9  -1   4      225.26      224.47      3.84 o 
  -8  -1   4        1.00        0.48      0.64 o 
  -7  -1   4        2.52        2.48      0.54 o 
  -6  -1   4       98.32      100.56      1.80 o 
  -5  -1   4      159.47      156.28      2.28 o 
  -4  -1   4      144.90      129.79      1.78 o 
  -3  -1   4      261.98      220.03      2.41 o 
  -2  -1   4      923.35      919.11      8.42 o 
  -1  -1   4     7108.84     7194.89     53.22 o 
   0  -1   4        0.49        1.30      0.38 o 
   1  -1   4      663.07      690.91      5.45 o 
   2  -1   4       24.88       28.68      0.98 o 
   3  -1   4        5.78       13.31      0.64 o 
   4  -1   4      115.64      126.28      1.89 o 
   5  -1   4       53.86       66.18      1.47 o 
   6  -1   4       14.63       24.96      1.24 o 
   7  -1   4      204.07      207.55      4.26 o 
   8  -1   4       29.87       30.50      1.68 o 
   9  -1   4        1.74        6.49      1.34 o 
  10  -1   4        6.34        5.52      1.40 o 
  11  -1   4        0.55        1.20      1.38 o 
  12  -1   4        1.20        0.55      1.65 o 
 -13   0   4        0.33       -2.70      2.70 o 
 -12   0   4        0.08       -0.58      1.63 o 
 -11   0   4        8.50        7.48      1.47 o 
 -10   0   4        8.16        9.68      1.29 o 
  -9   0   4       93.21       96.23      2.46 o 
  -8   0   4      127.03      123.31      2.26 o 
  -7   0   4       25.18       25.05      0.94 o 
  -6   0   4        0.99        0.16      0.46 o 
  -5   0   4       92.99      123.27      1.93 o 
  -4   0   4     2586.66     2698.75     26.63 o 
  -3   0   4       34.65       39.43      0.77 o 
  -2   0   4     3413.83     3455.28     27.71 o 
  -1   0   4        2.22       -0.18      0.18 o 
   0   0   4     1465.58     1378.13      9.94 o 
   1   0   4       86.83       67.65      0.95 o 
   2   0   4       93.05      100.64      1.38 o 
   3   0   4     1081.54     1143.02      9.65 o 
   4   0   4       55.19       54.68      1.27 o 
   5   0   4        2.55        3.24      0.56 o 
   6   0   4      235.30      237.44      3.38 o 
   7   0   4       75.44       79.07      2.04 o 
   8   0   4       15.27       18.79      1.42 o 
   9   0   4       72.68       65.49      2.64 o 
  10   0   4        0.52       -0.45      1.21 o 
  11   0   4        6.59        6.29      1.77 o 
  12   0   4        6.38        5.32      1.74 o 
 -13   1   4       15.92       15.07      2.14 o 
 -12   1   4       16.82        9.97      1.87 o 
 -11   1   4        2.17        0.52      1.29 o 
 -10   1   4        0.07       -1.54      1.54 o 
  -9   1   4       25.69       24.53      1.37 o 
  -8   1   4        0.30       -0.04      0.65 o 
  -7   1   4      228.02      240.65      3.21 o 
  -6   1   4       72.78       66.22      1.85 o 
  -5   1   4      562.86      627.21      6.34 o 
  -4   1   4       65.80       68.49      1.23 o 
  -3   1   4      376.42      436.65      4.26 o 
  -2   1   4      128.63      131.85      1.84 o 
  -1   1   4      407.54      392.11      3.23 o 
   0   1   4      173.75      177.45      1.72 o 
   1   1   4      164.28      168.34      1.79 o 
   2   1   4      550.03      567.52      5.32 o 
   3   1   4      300.28      355.41      3.67 o 
   4   1   4       31.64       31.57      0.91 o 
   5   1   4      178.75      193.69      2.81 o 
   6   1   4        5.91        3.34      0.72 o 
   7   1   4        7.12        7.03      0.91 o 
   8   1   4       62.73       60.14      2.64 o 
   9   1   4        5.58        3.54      1.20 o 
  10   1   4        0.07       -0.43      1.15 o 
  11   1   4        0.08        0.72      1.45 o 
  12   1   4        5.50        5.17      1.76 o 
 -14   2   4        0.25        2.87      1.93 o 
 -13   2   4        1.00       -0.98      2.34 o 
 -12   2   4        9.40        9.83      1.92 o 
 -11   2   4        9.86        8.30      2.06 o 
 -10   2   4        0.02       -1.05      1.05 o 
  -9   2   4        9.24        6.37      0.90 o 
  -8   2   4        9.51       14.70      1.06 o 
  -7   2   4      211.24      203.88      4.04 o 
  -6   2   4        1.08        1.04      0.53 o 
  -5   2   4        2.77       -0.40      0.41 o 
  -4   2   4     1817.31     1866.85     16.48 o 
  -3   2   4       71.30       66.10      1.93 o 
  -2   2   4      922.99      844.29      6.95 o 
  -1   2   4      101.69      144.79      1.56 o 
   0   2   4      147.08      163.76      1.79 o 
   1   2   4      116.52      129.08      1.71 o 
   2   2   4        5.87        7.88      0.46 o 
   3   2   4       93.73      106.23      1.52 o 
   4   2   4      140.00      160.13      2.39 o 
   5   2   4       65.97       64.05      1.55 o 
   6   2   4       25.44       22.16      1.08 o 
   7   2   4       60.39       54.39      1.72 o 
   8   2   4       26.38       23.07      1.64 o 
   9   2   4        0.17       -0.65      1.05 o 
  10   2   4       13.35       10.51      1.57 o 
  11   2   4        9.13        8.51      1.64 o 
  12   2   4        0.56       -0.27      1.54 o 
 -14   3   4        3.21        0.21      1.90 o 
 -13   3   4        0.00        0.95      1.75 o 
 -12   3   4        4.45        2.04      1.95 o 
 -11   3   4        2.50        0.66      1.40 o 
 -10   3   4        1.45        1.86      1.30 o 
  -9   3   4       18.41       23.01      1.52 o 
  -8   3   4       65.69       65.79      1.93 o 
  -7   3   4        0.00       -0.32      0.58 o 
  -6   3   4       38.45       36.99      1.46 o 
  -5   3   4      163.73      145.38      2.20 o 
  -4   3   4      853.86      997.12     10.95 o 
  -3   3   4       61.27       94.17      1.34 o 
  -2   3   4       31.97       32.14      0.81 o 
  -1   3   4       34.10       32.47      0.77 o 
   0   3   4     1144.71     1171.54     11.13 o 
   1   3   4        0.19        0.07      0.32 o 
   2   3   4        7.58        5.88      0.53 o 
   3   3   4      170.05      174.54      2.29 o 
   4   3   4      298.51      293.75      3.64 o 
   5   3   4       41.32       39.35      1.50 o 
   6   3   4        7.82        8.39      1.18 o 
   7   3   4       52.96       48.61      1.74 o 
   8   3   4        3.20        1.90      1.47 o 
   9   3   4       15.21       14.44      1.53 o 
  10   3   4        5.94        6.32      1.38 o 
  11   3   4       25.37       30.16      2.30 o 
 -14   4   4        0.02       -2.88      3.28 o 
 -13   4   4       16.79       20.37      2.59 o 
 -12   4   4       26.90       27.11      2.59 o 
 -11   4   4        7.14        5.66      2.05 o 
 -10   4   4       20.61       25.66      2.67 o 
  -9   4   4       14.41       15.29      1.39 o 
  -8   4   4        5.36        5.50      1.07 o 
  -7   4   4       14.23       21.15      1.08 o 
  -6   4   4      300.69      297.08      4.32 o 
  -5   4   4        1.03       -0.46      0.46 o 
  -4   4   4     1195.31     1235.72     14.49 o 
  -3   4   4     2942.74     3151.20     26.82 o 
  -2   4   4        0.01        1.13      0.35 o 
  -1   4   4      123.30      117.15      1.76 o 
   0   4   4      125.57      158.90      2.14 o 
   1   4   4      116.50      130.04      1.80 o 
   2   4   4        5.76        8.27      0.58 o 
   3   4   4      129.99      134.05      2.25 o 
   4   4   4       61.56       54.79      1.46 o 
   5   4   4      428.97      417.29      4.89 o 
   6   4   4      217.01      209.55      3.33 o 
   7   4   4        4.94        3.82      0.98 o 
   8   4   4        3.95        2.48      1.13 o 
   9   4   4        2.93        3.65      1.39 o 
  10   4   4        4.43        2.61      1.31 o 
  11   4   4        0.07       -1.30      1.30 o 
 -13   5   4        1.50        2.32      1.94 o 
 -12   5   4       27.33       27.45      2.70 o 
 -11   5   4      100.76      105.88      4.36 o 
 -10   5   4        2.32        1.55      1.49 o 
  -9   5   4       12.07       12.91      1.50 o 
  -8   5   4       17.42       12.33      1.34 o 
  -7   5   4       23.45       27.54      1.36 o 
  -6   5   4       49.45       58.18      1.88 o 
  -5   5   4      543.93      550.63      6.80 o 
  -4   5   4        5.33        2.87      0.64 o 
  -3   5   4      724.41      742.27      8.14 o 
  -2   5   4        4.63        0.78      0.45 o 
  -1   5   4      713.49      718.66      7.19 o 
   0   5   4     1147.54     1270.88     11.98 o 
   1   5   4       40.14       42.08      1.01 o 
   2   5   4      505.05      500.21      5.88 o 
   3   5   4       19.54       20.75      0.87 o 
   4   5   4      204.65      208.59      2.89 o 
   5   5   4      319.46      322.33      5.13 o 
   6   5   4       59.40       51.43      1.65 o 
   7   5   4      151.16      147.77      3.14 o 
   8   5   4        1.36        1.54      1.09 o 
   9   5   4        0.48       -0.03      1.12 o 
  10   5   4        1.21        1.50      1.23 o 
  11   5   4        0.11        1.50      1.39 o 
 -13   6   4        9.04       10.07      2.85 o 
 -12   6   4       25.49       35.10      4.81 o 
 -11   6   4       86.29       93.74      4.29 o 
 -10   6   4        3.90        3.62      1.44 o 
  -9   6   4       85.82       82.73      2.94 o 
  -8   6   4        4.54        5.15      1.18 o 
  -7   6   4       25.67       20.42      1.32 o 
  -6   6   4      184.40      190.66      3.93 o 
  -5   6   4      169.45      154.49      3.05 o 
  -4   6   4       26.10       29.43      1.32 o 
  -3   6   4       68.40       57.82      1.60 o 
  -2   6   4       70.61       57.13      1.30 o 
  -1   6   4      124.65      128.19      2.00 o 
   0   6   4       17.78       16.16      0.71 o 
   1   6   4      225.88      238.62      3.23 o 
   2   6   4        0.10        1.78      0.44 o 
   3   6   4       57.44       52.08      1.28 o 
   4   6   4       76.57       72.80      1.57 o 
   5   6   4      476.06      445.14      5.51 o 
   6   6   4       96.41       95.43      2.34 o 
   7   6   4       13.39       16.26      1.33 o 
   8   6   4        3.81        2.15      1.12 o 
   9   6   4        1.80       -0.29      1.33 o 
  10   6   4        2.82        2.58      1.29 o 
 -13   7   4        0.76        1.19      3.28 o 
 -12   7   4        5.50        7.26      3.80 o 
 -11   7   4       67.55       81.62      4.40 o 
 -10   7   4       40.70       47.06      2.99 o 
  -9   7   4        0.27       -1.05      1.05 o 
  -8   7   4        6.08        3.25      1.63 o 
  -7   7   4       67.91       69.09      2.50 o 
  -6   7   4        0.00        0.13      1.00 o 
  -5   7   4      190.12      183.89      3.87 o 
  -4   7   4        0.91        1.82      0.66 o 
  -3   7   4      137.38      141.02      2.51 o 
  -2   7   4      101.30      108.01      1.93 o 
  -1   7   4        0.31       -0.36      0.43 o 
   0   7   4       16.55       15.73      0.93 o 
   1   7   4        1.28        3.54      0.61 o 
   2   7   4       96.35       92.91      2.04 o 
   3   7   4       18.72       20.68      0.91 o 
   4   7   4       27.19       23.06      1.16 o 
   5   7   4      152.02      141.25      2.77 o 
   6   7   4       53.88       52.65      1.99 o 
   7   7   4        0.46       -0.60      1.02 o 
   8   7   4        3.51        5.44      1.25 o 
   9   7   4        3.93        2.97      1.69 o 
  10   7   4        0.00       -1.10      1.10 o 
 -13   8   4        0.03       -2.58      3.08 o 
 -12   8   4        8.06        7.12      4.07 o 
 -11   8   4        5.18        7.17      3.54 o 
 -10   8   4       22.12       28.69      3.47 o 
  -9   8   4       71.27       79.16      3.40 o 
  -8   8   4       40.04       38.45      2.34 o 
  -7   8   4      164.85      169.61      3.99 o 
  -6   8   4       36.44       34.14      1.67 o 
  -5   8   4        3.11        3.67      0.95 o 
  -4   8   4        3.16        3.56      0.71 o 
  -3   8   4        4.09        1.72      0.66 o 
  -2   8   4       26.89       22.04      1.03 o 
  -1   8   4       22.89       24.94      1.01 o 
   0   8   4        0.33       -0.16      0.55 o 
   1   8   4       42.60       39.57      1.36 o 
   2   8   4        3.28        5.52      0.70 o 
   3   8   4      215.00      196.16      3.00 o 
   4   8   4       14.99       17.38      1.21 o 
   5   8   4      177.79      173.23      3.59 o 
   6   8   4        5.48        5.07      1.11 o 
   7   8   4        1.75        5.09      1.17 o 
   8   8   4       19.48       16.24      2.55 o 
   9   8   4        2.89        1.04      1.05 o 
 -12   9   4        1.59        3.02      3.66 o 
 -11   9   4       54.24       71.22      7.12 o 
 -10   9   4       25.59       27.74      5.58 o 
  -9   9   4       26.78       27.82      3.41 o 
  -8   9   4      167.52      167.70      7.02 o 
  -7   9   4        1.61        0.40      1.77 o 
  -6   9   4       35.61       36.52      2.06 o 
  -5   9   4       17.53       10.24      1.11 o 
  -4   9   4      858.34      821.93      9.86 o 
  -3   9   4        0.47        0.79      0.70 o 
  -2   9   4       91.89       92.70      2.58 o 
  -1   9   4       44.12       45.25      1.47 o 
   0   9   4        9.41        9.36      0.87 o 
   1   9   4        3.13        2.65      0.69 o 
   2   9   4       43.75       40.49      1.47 o 
   3   9   4        0.03        1.55      0.78 o 
   4   9   4      184.38      164.23      2.91 o 
   5   9   4       20.84       19.08      1.81 o 
   6   9   4      106.95      103.29      3.02 o 
   7   9   4       45.19       42.87      2.87 o 
   8   9   4        4.90        5.24      2.10 o 
   9   9   4        0.06       -1.48      2.53 o 
 -12  10   4        0.04       -3.17      3.17 o 
 -11  10   4       16.19       17.64      3.44 o 
 -10  10   4       77.88       84.05      8.47 o 
  -9  10   4      284.42      309.56     10.65 o 
  -8  10   4        5.30        4.35      2.33 o 
  -7  10   4       28.97       26.97      2.64 o 
  -6  10   4        4.41        2.46      1.26 o 
  -5  10   4       31.54       22.75      2.04 o 
  -4  10   4      361.63      358.49      7.43 o 
  -3  10   4       83.04       93.41      3.42 o 
  -2  10   4       46.03       40.84      2.29 o 
  -1  10   4       38.41       40.90      1.62 o 
   0  10   4       58.15       51.43      2.62 o 
   1  10   4       27.79       23.54      1.35 o 
   2  10   4        5.70        3.38      0.84 o 
   3  10   4        0.31        0.44      1.01 o 
   4  10   4        6.82        7.46      1.03 o 
   5  10   4        2.58        6.14      1.09 o 
   6  10   4        0.04       -1.06      1.06 o 
   7  10   4        4.22        7.12      3.76 o 
   8  10   4       29.87       32.86      5.00 o 
 -11  11   4        0.90        1.69      2.68 o 
 -10  11   4        0.89        0.62      2.28 o 
  -9  11   4       30.78       28.28      3.71 o 
  -8  11   4        4.12        3.62      1.86 o 
  -7  11   4        1.32       -0.57      1.93 o 
  -6  11   4       66.42       70.97      3.66 o 
  -5  11   4        2.12        0.17      1.40 o 
  -4  11   4       63.46       73.27      3.28 o 
  -3  11   4      821.67      762.88     14.29 o 
  -2  11   4       28.41       35.96      2.92 o 
  -1  11   4        0.72        3.36      1.63 o 
   0  11   4       15.88       16.38      1.63 o 
   1  11   4       16.73       16.31      1.63 o 
   2  11   4       17.37       18.31      1.44 o 
   3  11   4       12.75       10.40      1.26 o 
   4  11   4        5.77        3.94      1.23 o 
   5  11   4        0.28       -0.76      0.99 o 
   6  11   4       18.39       18.40      1.69 o 
   7  11   4        5.46        6.32      2.14 o 
 -11  12   4        2.68        6.77      3.72 o 
 -10  12   4        3.44        1.11      2.86 o 
  -9  12   4        5.86        4.38      2.10 o 
  -8  12   4        9.15        6.25      2.12 o 
  -7  12   4        0.62       -0.63      1.59 o 
  -6  12   4        0.50        0.05      1.59 o 
  -5  12   4       56.77       60.34      3.67 o 
  -4  12   4      120.55      135.56      5.16 o 
  -3  12   4      138.73      141.01      6.70 o 
  -2  12   4      157.17      168.43      6.66 o 
  -1  12   4       31.24       31.00      2.19 o 
   0  12   4        3.40        3.89      1.32 o 
   1  12   4        4.20        8.53      1.25 o 
   2  12   4       11.93       13.92      1.61 o 
   3  12   4        1.61        1.85      1.19 o 
   4  12   4        0.16        0.17      1.07 o 
   5  12   4       20.24       24.39      1.65 o 
   6  12   4        0.03       -0.49      1.84 o 
 -10  13   4        5.62        6.65      2.54 o 
  -9  13   4        1.49        1.88      2.02 o 
  -8  13   4        0.08       -1.44      1.79 o 
  -7  13   4        4.36        4.35      1.98 o 
  -6  13   4        1.04        0.73      2.12 o 
  -5  13   4        1.93       -0.18      1.55 o 
  -4  13   4        2.60        2.81      1.86 o 
  -3  13   4       24.66       29.21      2.82 o 
  -2  13   4       15.80       27.62      2.24 o 
  -1  13   4       14.23       13.49      1.81 o 
   0  13   4        1.24        1.33      1.32 o 
   1  13   4        0.79        2.46      1.36 o 
   2  13   4        2.58        2.19      1.34 o 
   3  13   4        0.06        0.89      1.21 o 
   4  13   4        0.08       -0.76      1.13 o 
   5  13   4        5.97        8.42      3.83 o 
  -9  14   4        0.02       -2.20      2.20 o 
  -8  14   4        3.68        4.71      2.69 o 
  -7  14   4        1.34       -2.18      2.18 o 
  -6  14   4        0.50       -1.98      1.98 o 
  -5  14   4        8.96        7.16      2.86 o 
  -4  14   4        2.12        3.19      1.99 o 
  -3  14   4        6.34        6.62      2.10 o 
  -2  14   4       38.55       42.77      2.73 o 
  -1  14   4       46.96       48.26      2.84 o 
   0  14   4        0.13        0.67      1.47 o 
   1  14   4        0.14        2.45      1.43 o 
   2  14   4        9.09       11.23      1.72 o 
   3  14   4        5.09        6.56      1.53 o 
   4  14   4        1.71        3.21      1.57 o 
  -7  15   4       14.22       18.42      3.65 o 
  -6  15   4        3.72        1.38      2.43 o 
  -5  15   4        0.01       -1.08      2.74 o 
  -4  15   4       15.94       15.02      3.21 o 
  -3  15   4       10.67        5.97      2.32 o 
  -2  15   4        3.49        8.75      1.98 o 
  -1  15   4       50.28       64.23      4.26 o 
   0  15   4       15.47       18.44      2.14 o 
   1  15   4       33.58       47.77      2.80 o 
   2  15   4        5.73        5.07      1.67 o 
  -5  16   4        3.31        0.71      2.56 o 
  -4  16   4        0.41       -0.76      2.30 o 
  -3  16   4        5.70        3.07      2.16 o 
  -2  16   4        0.70       -0.44      1.71 o 
  -1  16   4        0.40        0.20      1.71 o 
  -1 -16   5        0.49        5.58      3.37 o 
   0 -16   5        2.24        3.11      1.94 o 
   1 -16   5        0.16       -0.28      1.90 o 
   2 -16   5        1.91       -2.14      3.75 o 
   3 -16   5       11.02       11.24      2.89 o 
   4 -16   5       10.81        7.35      2.00 o 
  -4 -15   5        1.79        1.71      1.55 o 
  -3 -15   5        0.58       -0.03      2.32 o 
  -2 -15   5        0.44        1.25      2.58 o 
  -1 -15   5        1.35        0.99      1.68 o 
   0 -15   5       12.39       15.47      5.31 o 
   1 -15   5        8.74       10.44      2.29 o 
   2 -15   5        3.99        0.92      1.70 o 
   3 -15   5       14.11       14.56      2.00 o 
   4 -15   5        2.52        1.52      1.60 o 
   5 -15   5       25.48       22.73      6.17 o 
   6 -15   5        2.75       -0.27      4.08 o 
  -5 -14   5        9.11       10.29      1.16 o 
  -4 -14   5       22.43       21.36      1.72 o 
  -3 -14   5        8.63        6.23      1.74 o 
  -2 -14   5        9.70       10.40      2.96 o 
  -1 -14   5        0.65       -0.75      1.32 o 
   0 -14   5        2.45        3.07      1.45 o 
   1 -14   5        0.21        0.66      1.41 o 
   2 -14   5       33.65       32.37      2.23 o 
   3 -14   5       12.84       13.82      1.87 o 
   4 -14   5        3.98        2.06      1.71 o 
   5 -14   5       18.43       24.46      3.18 o 
   6 -14   5        1.80        2.73      3.28 o 
   7 -14   5        0.06        0.35      3.28 o 
   8 -14   5        0.00       -2.90      2.90 o 
  -7 -13   5        0.13        0.74      2.82 o 
  -6 -13   5        0.92        0.21      0.97 o 
  -5 -13   5        6.93        8.84      1.19 o 
  -4 -13   5       23.85       22.77      1.51 o 
  -3 -13   5        4.47        3.40      1.84 o 
  -2 -13   5        0.57        0.19      1.15 o 
  -1 -13   5        0.80        0.95      1.04 o 
   0 -13   5        5.21        7.76      1.50 o 
   1 -13   5        1.78        1.56      1.19 o 
   2 -13   5       48.09       43.54      2.73 o 
   3 -13   5        3.17        3.22      1.68 o 
   4 -13   5        9.77       11.31      2.12 o 
   5 -13   5        2.20       -0.26      2.11 o 
   6 -13   5        6.14        9.82      3.63 o 
   7 -13   5        5.18        6.59      3.75 o 
   8 -13   5       28.59       37.09      6.27 o 
   9 -13   5        5.44        4.12      4.44 o 
  -8 -12   5        2.74       17.51      5.29 o 
  -7 -12   5        0.05        2.53      3.86 o 
  -6 -12   5        1.55        2.15      1.39 o 
  -5 -12   5        0.10        1.30      0.86 o 
  -4 -12   5        0.08        1.19      0.97 o 
  -3 -12   5        9.46        9.52      1.34 o 
  -2 -12   5       18.86       21.13      1.48 o 
  -1 -12   5        8.37        8.63      1.03 o 
   0 -12   5        1.44       -0.62      0.78 o 
   1 -12   5        0.09        0.70      1.25 o 
   2 -12   5       11.10       10.27      1.82 o 
   3 -12   5        2.58        1.20      1.93 o 
   4 -12   5       67.96       69.29      4.37 o 
   5 -12   5       29.15       19.03      3.01 o 
   6 -12   5        7.48        1.71      2.73 o 
   7 -12   5        0.21        2.44      3.51 o 
   8 -12   5        0.02       -3.08      3.08 o 
   9 -12   5        7.58        9.35      4.27 o 
  -9 -11   5       12.12       33.28      6.27 o 
  -8 -11   5        0.43        4.79      4.21 o 
  -7 -11   5        0.15        3.54      3.92 o 
  -5 -11   5       15.78       12.09      0.94 o 
  -4 -11   5       62.62       61.27      1.94 o 
  -3 -11   5       78.62       85.95      2.42 o 
  -2 -11   5      139.95      121.46      2.50 o 
  -1 -11   5       12.03       11.48      0.95 o 
   0 -11   5       31.94       29.03      1.45 o 
   1 -11   5        0.11        0.03      0.83 o 
   2 -11   5       31.69       24.72      2.08 o 
   3 -11   5       81.14       70.84      4.25 o 
   4 -11   5        2.69        2.12      2.04 o 
   5 -11   5       45.92       36.60      2.89 o 
   6 -11   5       26.38       22.84      2.65 o 
   7 -11   5        2.80        2.62      1.93 o 
   8 -11   5       39.06       38.39      4.12 o 
   9 -11   5        3.10        7.75      2.81 o 
  10 -11   5        0.06        1.49      2.64 o 
  -9 -10   5       14.47       26.57      6.24 o 
  -8 -10   5        3.64        3.17      3.98 o 
  -7 -10   5       37.94       40.54      6.68 o 
  -5 -10   5        0.00       -0.76      1.13 o 
  -4 -10   5        6.44        7.95      0.90 o 
  -3 -10   5       46.40       51.25      1.61 o 
  -2 -10   5      144.48      152.00      2.49 o 
  -1 -10   5       16.42       11.82      0.83 o 
   0 -10   5        0.19       -0.85      0.85 o 
   1 -10   5       16.61       16.54      1.23 o 
   2 -10   5       25.66       24.03      1.49 o 
   3 -10   5        6.94        2.71      1.15 o 
   4 -10   5      108.19      106.90      4.24 o 
   5 -10   5        2.80        3.50      1.67 o 
   6 -10   5        0.44        0.43      1.57 o 
   7 -10   5       56.15       51.45      4.20 o 
   8 -10   5        1.13       -0.44      2.02 o 
   9 -10   5        0.42       -1.42      2.01 o 
  10 -10   5        3.84        1.31      2.54 o 
 -10  -9   5        0.39       11.73      5.05 o 
  -9  -9   5        0.74        2.99      4.04 o 
  -8  -9   5       14.23       19.52      5.46 o 
  -7  -9   5        0.33        0.20      3.17 o 
  -5  -9   5       30.36       37.55      2.24 o 
  -4  -9   5       41.90       37.42      2.15 o 
  -3  -9   5       42.15       35.69      1.32 o 
  -2  -9   5        6.25        4.56      0.60 o 
  -1  -9   5       14.03       12.15      0.78 o 
   0  -9   5       32.92       37.41      1.24 o 
   1  -9   5        1.22       -0.32      0.63 o 
   2  -9   5       90.12       99.90      2.45 o 
   3  -9   5        0.45       -0.59      0.62 o 
   4  -9   5       14.93       13.14      1.51 o 
   5  -9   5       26.82       24.83      1.94 o 
   6  -9   5        5.20        4.39      1.62 o 
   7  -9   5        0.21       -0.26      1.83 o 
   8  -9   5       11.60       11.93      2.82 o 
   9  -9   5        0.13       -0.58      3.80 o 
  10  -9   5        4.73       -1.79      2.10 o 
  11  -9   5        4.02        2.29      3.37 o 
 -11  -8   5        5.59        5.23      1.42 o 
 -10  -8   5        8.66       12.23      1.66 o 
  -9  -8   5        0.20        2.00      3.78 o 
  -8  -8   5        6.95        9.73      4.39 o 
  -7  -8   5        1.29       -2.53      2.53 o 
  -6  -8   5        0.07        1.95      2.76 o 
  -4  -8   5       34.22       33.17      1.61 o 
  -3  -8   5       54.07       48.93      1.16 o 
  -2  -8   5       64.41       65.32      1.30 o 
  -1  -8   5        5.92        9.53      0.82 o 
   0  -8   5       32.44       26.35      1.01 o 
   1  -8   5        3.93        4.24      0.62 o 
   2  -8   5        3.25        1.72      0.64 o 
   3  -8   5        0.05       -0.18      0.46 o 
   4  -8   5       11.65        8.15      0.93 o 
   5  -8   5       32.07       37.04      2.21 o 
   6  -8   5      272.65      253.63      5.98 o 
   7  -8   5       21.70       15.66      2.15 o 
   8  -8   5       18.69       19.87      2.46 o 
   9  -8   5        4.91        1.32      2.15 o 
  10  -8   5        0.39        1.91      3.62 o 
  11  -8   5        3.46        2.41      3.78 o 
 -11  -7   5        2.99        6.35      2.66 o 
 -10  -7   5        7.17        6.37      1.23 o 
  -9  -7   5        4.55        4.42      0.70 o 
  -8  -7   5       16.02       23.00      5.14 o 
  -7  -7   5        0.17        4.36      3.28 o 
  -6  -7   5        7.74        9.09      3.46 o 
  -5  -7   5       37.42       45.66      2.79 o 
  -4  -7   5      162.84      151.64      2.92 o 
  -3  -7   5      200.64      193.83      2.85 o 
  -2  -7   5       20.82       23.54      0.71 o 
  -1  -7   5       79.01       83.86      1.32 o 
   0  -7   5        8.67        4.61      0.62 o 
   1  -7   5        0.00        0.17      0.50 o 
   2  -7   5       15.30       15.29      0.77 o 
   3  -7   5        0.65        0.91      0.54 o 
   4  -7   5        0.02        0.63      0.83 o 
   5  -7   5      260.99      241.13      4.79 o 
   6  -7   5       69.77       74.10      2.51 o 
   7  -7   5       25.97       22.48      2.94 o 
   8  -7   5        0.03        1.22      1.49 o 
   9  -7   5        1.89        3.04      1.76 o 
  10  -7   5        0.45        1.44      1.80 o 
  11  -7   5       16.72       15.48      4.73 o 
 -12  -6   5       29.16       41.58      2.61 o 
 -11  -6   5       13.91       12.17      1.38 o 
 -10  -6   5        5.08        7.89      2.01 o 
  -9  -6   5        0.10       -0.31      0.76 o 
  -8  -6   5       32.15       31.56      2.07 o 
  -7  -6   5        0.79        0.82      0.91 o 
  -6  -6   5      187.43      193.17      4.25 o 
  -5  -6   5       98.05       95.31      2.14 o 
  -4  -6   5       65.16       82.43      1.96 o 
  -3  -6   5      104.87      110.35      2.03 o 
  -2  -6   5        0.20       -0.11      0.36 o 
  -1  -6   5       19.90       23.76      0.70 o 
   0  -6   5      284.69      284.60      3.66 o 
   1  -6   5       66.22       72.81      1.48 o 
   2  -6   5      176.53      191.29      2.75 o 
   3  -6   5      133.05      123.09      2.55 o 
   4  -6   5      295.00      303.45      5.13 o 
   5  -6   5      538.16      553.38      7.70 o 
   6  -6   5      423.46      427.32      6.55 o 
   7  -6   5        0.74       -1.23      1.72 o 
   8  -6   5        0.01       -0.98      0.98 o 
   9  -6   5       15.01       16.23      2.32 o 
  10  -6   5        3.18        3.51      2.37 o 
  11  -6   5        8.28        8.48      2.91 o 
  12  -6   5        0.82       -0.90      3.31 o 
 -12  -5   5       32.16       32.69      3.50 o 
 -11  -5   5       14.43       14.65      2.75 o 
 -10  -5   5        3.46        3.37      1.04 o 
  -9  -5   5        0.38        0.40      1.56 o 
  -8  -5   5       28.47       31.47      2.49 o 
  -7  -5   5        4.20        6.49      1.41 o 
  -6  -5   5      105.70      103.51      2.36 o 
  -5  -5   5      330.90      324.49      5.58 o 
  -4  -5   5      773.01      814.12     12.87 o 
  -3  -5   5     1188.41     1153.65     11.97 o 
  -2  -5   5       84.46       78.01      1.33 o 
  -1  -5   5       33.12       25.01      0.72 o 
   0  -5   5       11.96       24.18      0.84 o 
   1  -5   5      207.18      230.46      2.65 o 
   2  -5   5        6.82       10.22      0.99 o 
   3  -5   5      252.86      247.18      3.37 o 
   4  -5   5      109.59      121.53      2.25 o 
   5  -5   5       19.48       13.69      1.14 o 
   6  -5   5      282.81      280.79      4.81 o 
   7  -5   5      165.28      153.29      4.06 o 
   8  -5   5       67.19       62.09      3.99 o 
   9  -5   5        3.94        2.57      1.30 o 
  10  -5   5       46.95       37.00      3.73 o 
  11  -5   5       34.82       46.39     10.59 o 
  12  -5   5        0.86        5.17      3.63 o 
 -12  -4   5       34.13       40.44      5.17 o 
 -11  -4   5       52.92       51.80      2.88 o 
 -10  -4   5       33.61       31.85      2.22 o 
  -9  -4   5       17.61       16.50      1.23 o 
  -8  -4   5       12.90       13.34      1.00 o 
  -7  -4   5      122.76      112.42      2.43 o 
  -6  -4   5        0.63       -0.03      0.43 o 
  -5  -4   5        3.25        2.59      0.59 o 
  -4  -4   5       45.02       49.11      1.03 o 
  -3  -4   5        6.09        4.22      0.37 o 
  -2  -4   5      327.42      315.91      3.72 o 
  -1  -4   5      455.12      465.57      4.91 o 
   0  -4   5        0.78        1.25      0.33 o 
   1  -4   5        5.73        6.39      0.46 o 
   2  -4   5       19.30       18.60      0.71 o 
   3  -4   5      210.86      219.06      2.80 o 
   4  -4   5       79.62       78.47      2.09 o 
   5  -4   5      447.30      440.34      6.33 o 
   6  -4   5       38.89       39.11      1.67 o 
   7  -4   5       41.11       45.30      2.94 o 
   8  -4   5        0.07       -0.95      1.02 o 
   9  -4   5       21.81       19.69      1.78 o 
  10  -4   5        8.31        5.97      1.63 o 
  11  -4   5        1.07        2.42      2.28 o 
  12  -4   5        4.24       -0.58      3.28 o 
 -13  -3   5        4.74        4.91      1.99 o 
 -12  -3   5       41.03       49.51      3.04 o 
 -11  -3   5       31.98       33.49      2.03 o 
 -10  -3   5       39.54       39.85      1.99 o 
  -9  -3   5       10.02        8.62      1.10 o 
  -8  -3   5        6.69        5.05      0.95 o 
  -7  -3   5      262.28      260.65      4.01 o 
  -6  -3   5       98.93      103.56      1.64 o 
  -5  -3   5       18.35       15.88      0.52 o 
  -4  -3   5        1.59        5.07      0.38 o 
  -3  -3   5       41.45       45.56      1.42 o 
  -2  -3   5      148.92      172.88      2.40 o 
  -1  -3   5      864.71      920.56      9.12 o 
   0  -3   5     1229.20     1202.09     11.20 o 
   1  -3   5      252.15      234.33      2.71 o 
   2  -3   5      552.21      588.66      6.13 o 
   3  -3   5     1111.19     1118.77      9.85 o 
   4  -3   5      236.18      209.80      3.10 o 
   5  -3   5       56.53       58.96      1.91 o 
   6  -3   5       37.81       45.12      2.20 o 
   7  -3   5        0.01        0.72      1.05 o 
   8  -3   5       39.87       40.65      2.00 o 
   9  -3   5        0.64       -0.24      1.12 o 
  10  -3   5       10.61       11.46      1.92 o 
  11  -3   5        3.43        6.45      1.76 o 
  12  -3   5        9.06        5.29      2.58 o 
 -13  -2   5        4.24        3.45      1.99 o 
 -12  -2   5        2.96        2.20      1.18 o 
 -11  -2   5        4.81        5.49      1.23 o 
 -10  -2   5       67.15       63.26      1.88 o 
  -9  -2   5        0.46        0.16      0.72 o 
  -8  -2   5      307.70      328.24      4.70 o 
  -7  -2   5       56.31       53.44      2.23 o 
  -6  -2   5        0.45        0.28      0.41 o 
  -5  -2   5       11.84       12.81      0.59 o 
  -4  -2   5      987.45     1122.52     10.59 o 
  -3  -2   5     2911.95     3089.35     31.36 o 
  -2  -2   5     2281.56     2418.62     24.54 o 
  -1  -2   5      458.06      502.93      4.68 o 
   0  -2   5      614.24      665.68      6.62 o 
   1  -2   5       17.50       17.33      0.65 o 
   2  -2   5      943.96     1065.93      8.65 o 
   3  -2   5     1419.36     1466.48     12.25 o 
   4  -2   5       68.64       74.34      1.65 o 
   5  -2   5       76.50       70.79      1.68 o 
   6  -2   5       43.53       50.87      1.92 o 
   7  -2   5       30.67       29.49      1.65 o 
   8  -2   5        9.72        6.18      1.21 o 
   9  -2   5      107.48      111.87      3.56 o 
  10  -2   5       21.67       20.92      2.31 o 
  11  -2   5       16.93       16.98      2.07 o 
  12  -2   5        0.01       -2.06      2.06 o 
 -13  -1   5        0.10        2.51      1.38 o 
 -12  -1   5        4.05        3.87      1.43 o 
 -11  -1   5       53.29       54.39      4.02 o 
 -10  -1   5      147.25      152.47      3.17 o 
  -9  -1   5      113.95      111.50      2.35 o 
  -8  -1   5       62.14       58.80      1.98 o 
  -7  -1   5        5.56        6.42      0.63 o 
  -6  -1   5       98.49       94.23      1.81 o 
  -5  -1   5       33.57       31.24      0.93 o 
  -4  -1   5      124.44      146.62      2.45 o 
  -3  -1   5       28.71       28.90      0.71 o 
  -2  -1   5     2613.60     2748.50     23.26 o 
  -1  -1   5      971.59      967.59      8.26 o 
   0  -1   5      440.40      400.74      4.02 o 
   1  -1   5      730.89      697.14      6.06 o 
   2  -1   5      578.42      642.50      5.50 o 
   3  -1   5      593.80      686.38      6.50 o 
   4  -1   5        5.43        3.32      0.61 o 
   5  -1   5       43.05       54.63      2.08 o 
   6  -1   5      220.72      235.74      5.41 o 
   7  -1   5       54.65       66.41      2.28 o 
   8  -1   5       17.50       12.29      1.36 o 
   9  -1   5       30.32       32.46      2.10 o 
  10  -1   5        9.76        6.24      1.52 o 
  11  -1   5        0.44        0.53      1.44 o 
  12  -1   5        1.01        1.19      2.18 o 
 -13   0   5        3.03        3.87      1.61 o 
 -12   0   5        4.82        2.49      2.48 o 
 -11   0   5       19.14       19.30      1.81 o 
 -10   0   5      169.41      160.82      3.36 o 
  -9   0   5       47.61       41.75      1.84 o 
  -8   0   5        4.23        3.54      0.73 o 
  -7   0   5       57.56       61.34      1.53 o 
  -6   0   5      284.03      276.44      3.61 o 
  -5   0   5      108.18      122.85      2.11 o 
  -4   0   5     2324.63     2333.55     23.87 o 
  -3   0   5      729.87      746.23      6.79 o 
  -2   0   5     1490.73     1516.92     13.14 o 
  -1   0   5       45.72       65.26      1.07 o 
   0   0   5      147.86      151.34      1.60 o 
   1   0   5      200.97      192.35      2.13 o 
   2   0   5       16.17       22.75      0.78 o 
   3   0   5      144.26      162.68      2.29 o 
   4   0   5      370.15      382.42      4.07 o 
   5   0   5       37.28       34.96      1.20 o 
   6   0   5       16.66       18.02      1.65 o 
   7   0   5      105.74      114.38      2.94 o 
   8   0   5        5.71        0.78      1.28 o 
   9   0   5       25.90       26.01      1.96 o 
  10   0   5        2.35        0.50      1.26 o 
  11   0   5        2.98        1.83      1.58 o 
  12   0   5        5.99        4.86      2.15 o 
 -13   1   5        1.57        0.06      1.55 o 
 -12   1   5       15.40       13.42      1.88 o 
 -11   1   5       19.78       17.65      1.89 o 
 -10   1   5        1.36        1.00      1.22 o 
  -9   1   5       46.27       43.61      2.15 o 
  -8   1   5        3.38        3.43      0.72 o 
  -7   1   5       75.90       70.48      2.69 o 
  -6   1   5      377.26      402.82      5.20 o 
  -5   1   5       61.34       38.71      1.17 o 
  -4   1   5       97.31       78.97      1.25 o 
  -3   1   5      801.88      834.23      7.69 o 
  -2   1   5     1920.19     1845.82     19.61 o 
  -1   1   5      165.40      136.13      1.53 o 
   0   1   5      153.89      190.62      2.05 o 
   1   1   5      652.01      739.33      5.92 o 
   2   1   5      461.56      411.04      4.17 o 
   3   1   5       22.38       25.16      1.08 o 
   4   1   5       40.69       42.17      1.17 o 
   5   1   5      589.90      582.80      6.50 o 
   6   1   5      183.64      199.61      3.12 o 
   7   1   5       89.68       92.07      2.65 o 
   8   1   5        3.95        2.37      1.52 o 
   9   1   5        1.81        0.73      1.17 o 
  10   1   5        0.34        0.31      1.29 o 
  11   1   5        2.36       -0.57      1.55 o 
 -13   2   5        1.35       -0.67      1.59 o 
 -12   2   5        0.30       -1.34      1.34 o 
 -11   2   5        3.73        3.35      1.47 o 
 -10   2   5       12.59       12.91      1.68 o 
  -9   2   5        6.79        5.80      1.17 o 
  -8   2   5       25.92       23.70      1.21 o 
  -7   2   5       21.23       24.26      1.16 o 
  -6   2   5        1.72        0.13      0.51 o 
  -5   2   5        8.06        6.27      0.59 o 
  -4   2   5      115.78      153.91      2.06 o 
  -3   2   5      665.12      664.95      6.62 o 
  -2   2   5      473.96      567.98      4.97 o 
  -1   2   5        5.85       10.55      0.49 o 
   0   2   5      371.78      385.18      3.60 o 
   1   2   5      757.35      816.20      7.69 o 
   2   2   5      472.83      472.91      4.62 o 
   3   2   5        0.01       -0.36      0.41 o 
   4   2   5      143.64      139.35      2.17 o 
   5   2   5      127.92      129.38      2.32 o 
   6   2   5       28.49       33.43      1.39 o 
   7   2   5        0.11       -0.52      0.98 o 
   8   2   5        0.19        2.81      1.15 o 
   9   2   5        0.00        0.19      1.13 o 
  10   2   5        1.64        3.14      1.44 o 
  11   2   5        0.02       -1.42      1.42 o 
 -13   3   5        9.31       11.61      2.91 o 
 -12   3   5        3.86        4.59      1.73 o 
 -11   3   5       35.48       31.26      2.41 o 
 -10   3   5       16.70       10.68      1.68 o 
  -9   3   5        2.12        1.20      1.01 o 
  -8   3   5       16.30       21.86      1.24 o 
  -7   3   5       55.37       58.22      1.61 o 
  -6   3   5       74.03       92.39      2.01 o 
  -5   3   5      101.28      108.54      1.79 o 
  -4   3   5        0.43        6.27      0.62 o 
  -3   3   5        0.77        1.15      0.53 o 
  -2   3   5      223.15      210.53      2.50 o 
  -1   3   5       68.33       54.27      1.05 o 
   0   3   5      231.96      247.91      3.00 o 
   1   3   5      710.98      800.67      7.61 o 
   2   3   5     1078.63     1024.92      9.08 o 
   3   3   5       17.40       20.23      1.11 o 
   4   3   5      240.92      216.88      4.07 o 
   5   3   5      431.19      403.45      7.36 o 
   6   3   5       24.99       29.23      1.85 o 
   7   3   5        2.29        0.95      1.08 o 
   8   3   5       28.99       30.80      3.01 o 
   9   3   5        8.32       10.81      1.56 o 
  10   3   5        3.05       -0.27      1.27 o 
  11   3   5        4.98        4.03      1.62 o 
 -13   4   5        3.23        1.38      1.87 o 
 -12   4   5        6.98       11.37      2.11 o 
 -11   4   5        4.32        1.83      1.58 o 
 -10   4   5       87.63       80.02      3.55 o 
  -9   4   5        0.13        0.42      1.06 o 
  -8   4   5        0.28       -0.31      0.82 o 
  -7   4   5       17.64       19.92      1.06 o 
  -6   4   5        4.61        6.08      0.76 o 
  -5   4   5        5.98        6.79      0.69 o 
  -4   4   5      378.85      417.88      4.95 o 
  -3   4   5      165.35      170.42      2.26 o 
  -2   4   5      103.79      110.41      1.79 o 
  -1   4   5     1943.30     2048.81     19.89 o 
   0   4   5     1528.44     1779.42     16.50 o 
   1   4   5      198.23      201.21      2.55 o 
   2   4   5      203.05      210.50      2.44 o 
   3   4   5        6.63        7.59      0.74 o 
   4   4   5       11.76       10.68      0.82 o 
   5   4   5      570.06      547.86      6.62 o 
   6   4   5       24.38       23.98      1.39 o 
   7   4   5        4.98        6.10      1.22 o 
   8   4   5        3.13        3.77      1.25 o 
   9   4   5        0.01       -1.13      1.13 o 
  10   4   5        0.36        1.86      1.34 o 
  11   4   5        1.61        4.58      1.66 o 
 -13   5   5        6.70        6.18      2.15 o 
 -12   5   5       23.80       22.79      3.04 o 
 -11   5   5       13.94       14.20      2.19 o 
 -10   5   5       32.07       22.25      2.29 o 
  -9   5   5       22.69       25.63      1.96 o 
  -8   5   5        0.30       -0.55      1.01 o 
  -7   5   5       53.87       56.58      1.70 o 
  -6   5   5        3.29        4.10      0.75 o 
  -5   5   5        0.01       -0.36      0.57 o 
  -4   5   5        0.01        0.62      0.55 o 
  -3   5   5      386.28      393.15      4.48 o 
  -2   5   5      252.04      277.93      3.63 o 
  -1   5   5      138.94      148.63      2.11 o 
   0   5   5      639.91      685.73      6.99 o 
   1   5   5       63.79       47.16      1.15 o 
   2   5   5       21.45       18.65      0.88 o 
   3   5   5       10.91        9.90      0.73 o 
   4   5   5       53.37       56.49      1.62 o 
   5   5   5      288.00      288.02      6.77 o 
   6   5   5      438.66      412.86      5.85 o 
   7   5   5       13.70        9.01      1.38 o 
   8   5   5       36.71       33.68      2.24 o 
   9   5   5        0.73       -0.45      1.19 o 
  10   5   5        0.61        2.48      1.44 o 
 -13   6   5       65.91       75.55      5.16 o 
 -12   6   5        1.45       -0.73      1.88 o 
 -11   6   5        7.89        8.66      2.14 o 
 -10   6   5        0.50       -1.30      1.30 o 
  -9   6   5        4.31        2.92      1.39 o 
  -8   6   5        8.84       12.04      1.79 o 
  -7   6   5        6.02        4.61      1.05 o 
  -6   6   5       46.77       31.34      1.49 o 
  -5   6   5        0.13       -0.65      0.65 o 
  -4   6   5      121.86      129.20      2.51 o 
  -3   6   5      539.51      568.76      7.34 o 
  -2   6   5      205.30      233.93      3.26 o 
  -1   6   5      192.91      196.39      3.03 o 
   0   6   5      620.58      636.71      6.29 o 
   1   6   5       19.87       18.23      0.84 o 
   2   6   5       98.44       99.52      1.93 o 
   3   6   5       23.93       23.53      1.03 o 
   4   6   5       43.82       38.86      1.25 o 
   5   6   5        0.50        0.99      0.88 o 
   6   6   5       48.78       47.29      1.95 o 
   7   6   5       11.58        9.13      1.38 o 
   8   6   5       42.09       43.02      2.78 o 
   9   6   5        0.06        0.36      1.26 o 
  10   6   5        0.03       -0.46      1.34 o 
 -13   7   5       35.48       29.22      5.46 o 
 -12   7   5       47.46       26.87      5.05 o 
 -11   7   5        1.11       -1.13      1.78 o 
 -10   7   5       17.66       18.24      2.05 o 
  -9   7   5       45.82       39.75      2.41 o 
  -8   7   5       21.31       27.77      2.08 o 
  -7   7   5      338.11      341.19      6.15 o 
  -6   7   5      144.47      131.39      3.06 o 
  -5   7   5      484.16      477.01      6.87 o 
  -4   7   5       53.00       44.62      1.54 o 
  -3   7   5      197.87      208.28      3.82 o 
  -2   7   5      222.60      245.33      3.66 o 
  -1   7   5       17.83       28.01      1.01 o 
   0   7   5       76.92       91.57      1.91 o 
   1   7   5       57.58       53.42      1.50 o 
   2   7   5       14.63       15.07      0.86 o 
   3   7   5        0.37       -0.53      0.53 o 
   4   7   5       51.71       54.45      1.96 o 
   5   7   5      351.04      355.66      5.23 o 
   6   7   5        5.42        6.49      1.40 o 
   7   7   5        1.74        2.45      1.18 o 
   8   7   5        7.70        5.83      1.72 o 
   9   7   5        3.43        4.76      1.45 o 
 -13   8   5        0.15       -2.18      2.96 o 
 -12   8   5       31.58       33.05      5.55 o 
 -11   8   5        0.11        1.74      3.25 o 
 -10   8   5        2.82        1.72      3.49 o 
  -9   8   5       27.76       30.75      2.78 o 
  -8   8   5      161.06      172.23      4.76 o 
  -7   8   5        6.61        8.58      1.51 o 
  -6   8   5      471.07      486.28      6.70 o 
  -5   8   5       31.19       31.20      1.60 o 
  -4   8   5       58.83       52.28      1.75 o 
  -3   8   5        0.30       -0.15      0.57 o 
  -2   8   5        4.99        4.63      0.70 o 
  -1   8   5        0.13       -0.33      0.57 o 
   0   8   5       52.37       53.48      1.59 o 
   1   8   5        7.43        3.28      0.71 o 
   2   8   5      119.58      118.07      2.31 o 
   3   8   5       73.34       77.63      1.97 o 
   4   8   5      120.80      126.74      2.57 o 
   5   8   5       18.83       20.46      1.71 o 
   6   8   5        2.10       -0.66      1.04 o 
   7   8   5       84.82       89.31      3.01 o 
   8   8   5        8.75        9.28      1.57 o 
   9   8   5        4.27        6.45      1.45 o 
 -12   9   5        5.96        4.33      3.75 o 
 -11   9   5        0.00        2.44      3.60 o 
 -10   9   5        3.92        7.17      2.61 o 
  -9   9   5       99.10      104.01      5.90 o 
  -8   9   5        4.50        1.72      2.08 o 
  -7   9   5       60.97       66.46      3.86 o 
  -6   9   5       67.26       64.83      2.63 o 
  -5   9   5        1.42        0.46      1.18 o 
  -4   9   5      188.39      179.69      4.69 o 
  -3   9   5      157.67      151.54      4.77 o 
  -2   9   5       15.88       10.34      1.10 o 
  -1   9   5        5.74        4.67      1.42 o 
   0   9   5       49.63       52.12      1.74 o 
   1   9   5       22.94       26.69      1.62 o 
   2   9   5      142.88      123.89      3.96 o 
   3   9   5       33.92       37.83      1.61 o 
   4   9   5        0.46       -0.97      1.13 o 
   5   9   5       15.47       11.81      1.38 o 
   6   9   5       33.81       31.89      1.88 o 
   7   9   5        3.81        4.41      2.42 o 
   8   9   5        1.51        0.87      1.33 o 
 -12  10   5        0.03       -2.90      2.90 o 
 -11  10   5        7.37        7.96      3.98 o 
 -10  10   5       28.62       24.70      3.70 o 
  -9  10   5        7.31        2.94      3.73 o 
  -8  10   5        5.64        5.97      2.01 o 
  -7  10   5        2.84        2.17      1.75 o 
  -6  10   5        3.01        2.77      1.27 o 
  -5  10   5       11.21       10.28      1.83 o 
  -4  10   5      697.64      687.78     11.92 o 
  -3  10   5      150.53      129.85      3.57 o 
  -2  10   5       24.06       25.78      2.10 o 
  -1  10   5       14.38       13.52      1.43 o 
   0  10   5       39.33       32.68      1.99 o 
   1  10   5        1.61        1.01      1.12 o 
   2  10   5       34.41       23.81      1.58 o 
   3  10   5       11.25        5.28      1.11 o 
   4  10   5        2.29       -0.10      0.99 o 
   5  10   5        7.07        6.95      1.31 o 
   6  10   5        6.91        9.48      1.55 o 
   7  10   5       11.60       16.36      1.80 o 
 -11  11   5       18.13       19.09      3.74 o 
 -10  11   5        6.53        5.67      2.93 o 
  -9  11   5        6.63        8.35      2.25 o 
  -8  11   5       27.65       26.57      5.93 o 
  -7  11   5        0.04       -1.36      1.39 o 
  -6  11   5        7.58        9.14      2.03 o 
  -5  11   5      173.33      172.32      5.05 o 
  -4  11   5       41.55       44.09      2.68 o 
  -3  11   5      113.18      126.11      3.69 o 
  -2  11   5       59.32       63.10      2.88 o 
  -1  11   5       35.35       36.99      2.27 o 
   0  11   5        4.94        5.77      1.45 o 
   1  11   5        6.51        6.87      1.43 o 
   2  11   5       43.18       36.85      1.89 o 
   3  11   5        3.30        1.17      1.00 o 
   4  11   5        0.19       -0.95      0.95 o 
   5  11   5        2.38        1.49      1.70 o 
   6  11   5        0.01       -0.67      1.36 o 
 -11  12   5        0.51       -1.19      2.46 o 
 -10  12   5       21.17       19.76      3.10 o 
  -9  12   5       21.59       26.38      3.80 o 
  -8  12   5        2.77        4.04      2.67 o 
  -7  12   5        0.95       -1.49      1.60 o 
  -6  12   5        0.24        0.66      1.61 o 
  -5  12   5        3.73        6.36      1.79 o 
  -4  12   5       47.88       40.81      3.06 o 
  -3  12   5       15.15       15.12      1.93 o 
  -2  12   5        0.02       -0.50      1.45 o 
  -1  12   5       12.58       18.25      1.99 o 
   0  12   5       15.78       16.88      1.84 o 
   1  12   5        1.42        0.89      1.04 o 
   2  12   5       34.62       32.01      2.15 o 
   3  12   5        0.22        0.36      1.19 o 
   4  12   5        2.00        2.78      1.29 o 
   5  12   5        2.16        2.10      1.41 o 
   6  12   5        0.45        1.51      2.76 o 
 -10  13   5        2.38        6.98      2.57 o 
  -9  13   5        5.24        4.85      2.36 o 
  -8  13   5        0.11       -1.70      1.70 o 
  -7  13   5        1.42        1.70      2.27 o 
  -6  13   5       12.12        9.65      2.75 o 
  -5  13   5       42.15       37.18      3.21 o 
  -4  13   5        0.43        0.42      1.44 o 
  -3  13   5        0.96        0.78      1.52 o 
  -2  13   5        3.38        7.43      1.73 o 
  -1  13   5        4.70        1.89      1.49 o 
   0  13   5        0.05       -0.58      1.32 o 
   1  13   5       24.98       31.83      2.33 o 
   2  13   5        0.47        2.39      1.43 o 
   3  13   5        5.40        7.81      2.18 o 
   4  13   5        6.06        9.35      1.67 o 
  -9  14   5        1.35       -1.21      2.56 o 
  -8  14   5        0.12        1.32      2.57 o 
  -7  14   5        0.03       -2.29      2.29 o 
  -6  14   5        0.08       -1.99      1.99 o 
  -5  14   5        5.78       11.67      2.87 o 
  -4  14   5        0.14        0.38      1.52 o 
  -3  14   5        1.18       -0.85      1.83 o 
  -2  14   5      145.13      155.54      5.00 o 
  -1  14   5       10.54       11.93      2.09 o 
   0  14   5        7.44        7.42      1.85 o 
   1  14   5       25.14       30.64      2.44 o 
   2  14   5        8.07        8.59      1.85 o 
   3  14   5        8.91        9.60      1.94 o 
  -7  15   5        0.39        1.60      2.63 o 
  -6  15   5        5.36        5.75      3.05 o 
  -5  15   5        0.42       -2.16      2.16 o 
  -4  15   5        6.95        7.95      2.34 o 
  -3  15   5        0.28        0.88      1.64 o 
  -2  15   5        1.61        3.57      1.86 o 
  -1  15   5       25.15       33.52      2.75 o 
   0  15   5        7.73       11.32      2.08 o 
   1  15   5        4.46        6.65      1.89 o 
  -3  16   5        0.51       -3.05      3.05 o 
  -1 -16   6        4.06        4.27      3.40 o 
   0 -16   6        4.35        8.99      2.50 o 
   1 -16   6        1.49        2.45      2.64 o 
   2 -16   6        0.25       -2.05      3.86 o 
   3 -16   6        0.30       -0.03      1.84 o 
  -3 -15   6        1.37       -2.12      2.18 o 
  -2 -15   6        5.17        2.18      2.73 o 
  -1 -15   6        2.82        3.53      1.40 o 
   0 -15   6        1.85        0.84      1.88 o 
   1 -15   6        7.53        3.66      6.07 o 
   2 -15   6       11.52        9.36      2.04 o 
   3 -15   6        0.02        1.47      1.52 o 
   4 -15   6       19.16       19.94      2.63 o 
   5 -15   6        9.09        9.49      2.77 o 
   6 -15   6        6.88        9.56      4.66 o 
  -5 -14   6        0.80        1.70      1.09 o 
  -4 -14   6        6.56        5.02      1.30 o 
  -3 -14   6        6.14        4.65      2.18 o 
  -2 -14   6       13.80       12.02      3.11 o 
  -1 -14   6        0.54        1.83      1.45 o 
   0 -14   6        2.95        2.74      1.88 o 
   1 -14   6        0.07        0.36      1.24 o 
   2 -14   6        0.19       -1.11      1.93 o 
   3 -14   6        1.97        2.31      1.78 o 
   4 -14   6        9.35        6.92      2.08 o 
   5 -14   6        0.29       -1.17      2.61 o 
   6 -14   6        4.68        6.10      3.75 o 
   7 -14   6       10.62        9.85      4.47 o 
  -6 -13   6       10.89       10.46      1.10 o 
  -5 -13   6        5.83        4.40      1.09 o 
  -4 -13   6       31.24       32.89      1.87 o 
  -3 -13   6       16.08       13.69      1.54 o 
  -2 -13   6        3.14        5.16      1.74 o 
  -1 -13   6        0.04        0.77      1.40 o 
   0 -13   6        0.57       -1.21      1.21 o 
   1 -13   6        7.06        7.32      1.65 o 
   2 -13   6        1.31        1.66      1.51 o 
   3 -13   6        0.79       -0.71      2.28 o 
   4 -13   6        4.45        9.83      2.57 o 
   5 -13   6        0.98        0.00      1.93 o 
   6 -13   6       17.40       22.83      4.85 o 
   7 -13   6        0.07        1.54      3.28 o 
   8 -13   6       10.97        4.79      4.04 o 
  -7 -12   6        6.93       16.82      5.31 o 
  -6 -12   6        0.26        0.02      0.87 o 
  -5 -12   6        0.11        0.35      0.90 o 
  -4 -12   6       19.05       17.46      1.44 o 
  -3 -12   6        3.16        1.71      1.20 o 
  -2 -12   6       20.17       20.72      1.72 o 
  -1 -12   6       45.21       43.05      1.73 o 
   0 -12   6        5.24        1.51      1.54 o 
   1 -12   6        1.52        0.07      1.36 o 
   2 -12   6       43.84       35.04      2.46 o 
   3 -12   6        3.74        3.01      1.54 o 
   4 -12   6        1.81       -0.96      1.79 o 
   5 -12   6        5.00        2.97      6.00 o 
   6 -12   6       14.10       12.29      3.83 o 
   7 -12   6        3.70        7.17      3.80 o 
   8 -12   6        4.36        7.35      4.33 o 
   9 -12   6        5.00        5.49      4.50 o 
  -8 -11   6        4.04       13.19      4.82 o 
  -7 -11   6        3.44        6.77      4.18 o 
  -5 -11   6        0.03       -0.72      0.92 o 
  -4 -11   6       32.66       31.23      1.63 o 
  -3 -11   6      789.49      789.17     21.65 o 
  -2 -11   6       20.02       15.77      0.97 o 
  -1 -11   6       11.41        9.11      0.89 o 
   0 -11   6       28.10       24.84      1.45 o 
   1 -11   6        0.00       -0.48      1.12 o 
   2 -11   6        4.27        1.46      1.38 o 
   3 -11   6      224.17      211.98      7.53 o 
   4 -11   6        5.36        3.86      2.16 o 
   5 -11   6        0.44        3.03      2.10 o 
   6 -11   6        0.23       -0.43      1.89 o 
   7 -11   6        1.38        4.03      2.36 o 
   8 -11   6        1.31        0.20      2.40 o 
   9 -11   6        2.18        1.60      2.49 o 
  10 -11   6        0.01        1.60      4.24 o 
  -9 -10   6        4.55        9.79      4.65 o 
  -8 -10   6        0.20       -0.09      3.43 o 
  -7 -10   6        0.39        4.18      3.72 o 
  -5 -10   6       62.66       55.14      2.43 o 
  -4 -10   6        1.28       -0.39      0.86 o 
  -3 -10   6      103.31      103.23      2.84 o 
  -2 -10   6      141.22      131.48      2.36 o 
  -1 -10   6        0.20       -0.72      0.72 o 
   0 -10   6        1.15       -0.97      0.97 o 
   1 -10   6        5.68        4.09      0.99 o 
   2 -10   6        0.13       -1.48      1.48 o 
   3 -10   6        6.61        4.48      1.58 o 
   4 -10   6       39.30       32.35      2.66 o 
   5 -10   6       47.26       47.00      3.07 o 
   6 -10   6       41.21       39.10      3.09 o 
   7 -10   6       32.43       28.18      3.51 o 
   8 -10   6       11.26        7.73      2.63 o 
   9 -10   6        0.10       -2.20      2.20 o 
  10 -10   6        2.46        1.19      2.60 o 
  -9  -9   6        4.62       14.84      4.91 o 
  -8  -9   6        2.54        7.14      4.15 o 
  -7  -9   6       10.25        8.74      3.95 o 
  -5  -9   6        1.23        0.30      0.84 o 
  -4  -9   6       24.13       23.67      1.08 o 
  -3  -9   6       67.64       69.59      1.91 o 
  -2  -9   6      214.96      208.56      3.11 o 
  -1  -9   6      109.63      109.34      2.21 o 
   0  -9   6        9.98        8.52      1.16 o 
   1  -9   6       47.88       58.10      1.89 o 
   2  -9   6       13.06       14.01      1.23 o 
   3  -9   6       34.29       31.89      1.89 o 
   4  -9   6        4.02        0.36      1.18 o 
   5  -9   6       19.26       14.46      1.76 o 
   6  -9   6        9.49        8.26      1.88 o 
   7  -9   6        1.24        0.80      1.54 o 
   8  -9   6        1.21        1.48      1.68 o 
   9  -9   6        0.94       -1.81      2.08 o 
  10  -9   6        0.06       -2.10      2.10 o 
 -11  -8   6        0.34        1.05      1.21 o 
 -10  -8   6        5.89        7.02      2.97 o 
  -9  -8   6        0.21        2.67      3.98 o 
  -8  -8   6       20.72       27.21      5.43 o 
  -7  -8   6        0.98        0.76      3.11 o 
  -6  -8   6        0.86        1.68      0.91 o 
  -5  -8   6        0.13        0.60      0.84 o 
  -4  -8   6        3.01        2.39      0.60 o 
  -3  -8   6      128.38      124.76      2.59 o 
  -2  -8   6      282.15      297.84      3.88 o 
  -1  -8   6       79.60       74.64      1.35 o 
   0  -8   6       50.72       51.72      1.31 o 
   1  -8   6      145.98      154.00      2.65 o 
   2  -8   6       12.98       12.82      0.95 o 
   3  -8   6        4.34        3.87      1.18 o 
   4  -8   6       50.29       47.26      2.37 o 
   5  -8   6       13.56        8.48      1.55 o 
   6  -8   6       15.13       17.22      1.89 o 
   7  -8   6       12.12       13.36      2.13 o 
   8  -8   6        2.76        3.53      1.73 o 
   9  -8   6       12.54       11.73      2.40 o 
  10  -8   6        1.77       -0.74      2.11 o 
  11  -8   6       11.70       14.00      4.73 o 
 -11  -7   6        0.07        1.64      0.98 o 
 -10  -7   6        0.92        2.03      1.23 o 
  -9  -7   6       16.43       18.91      2.44 o 
  -8  -7   6        6.42        5.29      1.57 o 
  -7  -7   6        0.76        0.77      0.75 o 
  -6  -7   6       28.78       28.22      2.36 o 
  -5  -7   6       52.84       47.26      1.58 o 
  -4  -7   6      110.03      115.16      1.96 o 
  -3  -7   6      104.98       96.59      1.82 o 
  -2  -7   6      193.36      225.84      2.57 o 
  -1  -7   6      855.90      857.10      8.22 o 
   0  -7   6      152.47      159.15      2.54 o 
   1  -7   6      164.30      155.03      2.64 o 
   2  -7   6      117.68      118.01      2.17 o 
   3  -7   6       77.29       74.00      1.79 o 
   4  -7   6      138.62      142.36      2.66 o 
   5  -7   6      103.23       93.76      3.03 o 
   6  -7   6       35.77       42.03      2.74 o 
   7  -7   6      139.12      133.49      4.95 o 
   8  -7   6        1.19       -0.60      1.49 o 
   9  -7   6        0.08       -0.88      1.59 o 
  10  -7   6        9.83       12.06      2.54 o 
  11  -7   6        4.53        7.69      3.21 o 
 -12  -6   6        8.73        4.33      1.66 o 
 -11  -6   6       29.53       26.49      2.01 o 
 -10  -6   6       15.24       13.45      1.19 o 
  -9  -6   6       52.27       53.71      4.49 o 
  -8  -6   6        0.72       -0.61      0.61 o 
  -7  -6   6       23.27       25.52      3.22 o 
  -6  -6   6       60.80       58.76      1.76 o 
  -5  -6   6      145.42      136.16      2.96 o 
  -4  -6   6       44.86       39.83      1.45 o 
  -3  -6   6        0.55       -0.36      0.38 o 
  -2  -6   6       47.68       51.30      1.23 o 
  -1  -6   6      937.21      976.21      9.23 o 
   0  -6   6      157.51      168.08      2.61 o 
   1  -6   6       62.88       57.99      1.33 o 
   2  -6   6       42.10       36.15      1.18 o 
   3  -6   6       93.32      104.60      2.08 o 
   4  -6   6      662.87      674.17      8.27 o 
   5  -6   6      321.47      308.90      5.13 o 
   6  -6   6       14.01       15.66      1.43 o 
   7  -6   6      213.93      208.60      6.25 o 
   8  -6   6       22.95       19.27      2.37 o 
   9  -6   6        5.06        6.24      2.38 o 
  10  -6   6       12.94       13.61      2.89 o 
  11  -6   6       14.40       22.36      3.62 o 
 -12  -5   6       24.19       23.26      2.42 o 
 -11  -5   6       84.03       96.86      7.88 o 
 -10  -5   6        9.58        9.77      1.87 o 
  -9  -5   6       43.69       40.37      2.71 o 
  -8  -5   6        3.00        1.35      0.73 o 
  -7  -5   6       14.37       13.10      0.96 o 
  -6  -5   6        0.09       -0.48      0.48 o 
  -5  -5   6        1.27        1.17      0.50 o 
  -4  -5   6       53.83       41.86      1.05 o 
  -3  -5   6        3.24        5.42      0.52 o 
  -2  -5   6      283.59      280.26      3.54 o 
  -1  -5   6      733.27      801.09      8.18 o 
   0  -5   6        0.01       -0.25      0.40 o 
   1  -5   6      156.43      136.39      1.96 o 
   2  -5   6      157.25      147.42      2.10 o 
   3  -5   6      175.58      156.82      2.76 o 
   4  -5   6      324.51      327.14      5.09 o 
   5  -5   6      346.82      346.87      5.49 o 
   6  -5   6      370.98      372.59      5.97 o 
   7  -5   6      120.42      129.62      3.62 o 
   8  -5   6       39.07       41.74      2.25 o 
   9  -5   6        0.01        2.31      1.60 o 
  10  -5   6        0.43        1.73      3.80 o 
  11  -5   6        0.00        1.33      2.39 o 
 -12  -4   6        0.12        0.95      1.71 o 
 -11  -4   6       10.45        9.65      1.90 o 
 -10  -4   6       17.37       17.18      1.66 o 
  -9  -4   6        0.08       -0.75      0.75 o 
  -8  -4   6        2.70        2.98      0.73 o 
  -7  -4   6      534.75      507.69      8.05 o 
  -6  -4   6      337.51      340.78      4.96 o 
  -5  -4   6       54.87       58.66      1.32 o 
  -4  -4   6       73.57       79.38      1.37 o 
  -3  -4   6     1002.69      960.08     10.23 o 
  -2  -4   6      167.57      172.00      3.43 o 
  -1  -4   6        9.57       12.55      0.74 o 
   0  -4   6        0.06        2.74      0.41 o 
   1  -4   6       11.34        8.22      0.57 o 
   2  -4   6        0.02       -0.04      0.46 o 
   3  -4   6      308.09      334.59      4.04 o 
   4  -4   6       48.82       42.96      1.62 o 
   5  -4   6      453.78      484.84      6.96 o 
   6  -4   6        7.95        9.04      1.33 o 
   7  -4   6        0.12       -0.78      0.96 o 
   8  -4   6        2.16       -0.35      1.18 o 
   9  -4   6       28.36       31.96      2.15 o 
  10  -4   6        0.02       -0.42      1.86 o 
  11  -4   6        0.90       -1.22      2.02 o 
 -13  -3   6       22.21       25.21      4.37 o 
 -12  -3   6       12.75       12.16      3.47 o 
 -11  -3   6        1.28       -1.42      1.42 o 
 -10  -3   6       41.77       44.99      2.36 o 
  -9  -3   6       88.33       89.71      2.39 o 
  -8  -3   6      309.55      304.93      4.27 o 
  -7  -3   6      429.12      394.65      5.20 o 
  -6  -3   6      208.14      212.91      2.73 o 
  -5  -3   6       13.21       10.04      0.57 o 
  -4  -3   6      141.79      116.09      1.73 o 
  -3  -3   6      106.43      135.71      2.05 o 
  -2  -3   6     1327.15     1431.31     28.21 o 
  -1  -3   6      120.19      128.52      1.63 o 
   0  -3   6       29.01       25.70      0.92 o 
   1  -3   6      323.36      310.57      3.29 o 
   2  -3   6      223.77      252.42      3.71 o 
   3  -3   6      116.07      112.44      1.91 o 
   4  -3   6      332.94      338.89      5.13 o 
   5  -3   6       35.82       34.92      1.52 o 
   6  -3   6        0.02        0.52      0.76 o 
   7  -3   6       20.22       22.38      1.61 o 
   8  -3   6       80.46       75.31      3.00 o 
   9  -3   6        7.23        6.36      1.56 o 
  10  -3   6        0.42        0.79      1.42 o 
  11  -3   6        6.84        4.60      2.41 o 
 -13  -2   6        6.75        9.59      2.25 o 
 -12  -2   6       10.84       13.83      1.50 o 
 -11  -2   6        0.02       -0.78      1.05 o 
 -10  -2   6        0.04       -0.80      0.80 o 
  -9  -2   6        8.16        8.36      0.96 o 
  -8  -2   6      294.48      281.38      4.24 o 
  -7  -2   6        2.54        1.62      0.60 o 
  -6  -2   6       24.73       23.53      0.84 o 
  -5  -2   6      740.83      811.96      8.45 o 
  -4  -2   6       56.01       42.82      1.08 o 
  -3  -2   6       38.41       30.55      0.97 o 
  -2  -2   6      166.09      208.37      2.82 o 
  -1  -2   6       88.48      103.24      1.51 o 
   0  -2   6      416.39      410.69      4.79 o 
   1  -2   6      964.91     1041.62     10.15 o 
   2  -2   6       10.83        7.14      0.59 o 
   3  -2   6       75.77       74.72      1.58 o 
   4  -2   6       13.61        7.63      0.76 o 
   5  -2   6        2.66        2.25      0.78 o 
   6  -2   6        1.46        0.49      0.78 o 
   7  -2   6       54.69       49.55      2.07 o 
   8  -2   6        0.69        0.77      1.07 o 
   9  -2   6        1.24        1.55      1.28 o 
  10  -2   6        1.22        0.02      1.34 o 
  11  -2   6        1.39       -0.61      1.65 o 
 -13  -1   6        0.16        1.57      1.42 o 
 -12  -1   6        0.06       -1.24      1.24 o 
 -11  -1   6        0.86       -0.92      1.20 o 
 -10  -1   6       16.38       15.78      1.72 o 
  -9  -1   6        6.71        5.33      0.98 o 
  -8  -1   6       57.40       59.85      1.81 o 
  -7  -1   6      110.31       98.71      2.01 o 
  -6  -1   6       76.94       75.03      1.67 o 
  -5  -1   6     1160.24     1207.64     12.30 o 
  -4  -1   6     1427.57     1445.19     15.50 o 
  -3  -1   6      329.33      354.24      3.96 o 
  -2  -1   6      256.21      220.35      2.45 o 
  -1  -1   6     1398.03     1520.72     13.48 o 
   0  -1   6     1283.73     1358.97     12.42 o 
   1  -1   6      469.76      463.16      4.58 o 
   2  -1   6      616.38      669.34      5.81 o 
   3  -1   6       89.45       80.44      1.56 o 
   4  -1   6        0.05        0.00      0.43 o 
   5  -1   6       83.88       89.01      1.95 o 
   6  -1   6       91.28       80.83      2.23 o 
   7  -1   6       20.89       13.94      1.38 o 
   8  -1   6        2.47        0.19      1.08 o 
   9  -1   6       13.85       12.07      1.67 o 
  10  -1   6        0.00        0.22      1.33 o 
  11  -1   6        0.12       -0.40      1.45 o 
 -13   0   6        6.32        7.75      2.26 o 
 -12   0   6        1.21        0.52      1.95 o 
 -11   0   6        3.82        1.31      1.84 o 
 -10   0   6       15.62       12.48      1.59 o 
  -9   0   6       34.96       32.95      1.68 o 
  -8   0   6        0.01       -0.63      0.63 o 
  -7   0   6       27.37       27.95      1.08 o 
  -6   0   6      192.52      186.67      5.39 o 
  -5   0   6     3813.20     3817.46     41.97 o 
  -4   0   6     1474.78     1619.38     14.91 o 
  -3   0   6     1270.58     1433.35     12.57 o 
  -2   0   6        4.52        2.92      0.38 o 
  -1   0   6      291.10      308.62      3.30 o 
   0   0   6      531.68      543.64      4.90 o 
   1   0   6      828.82      791.25      6.92 o 
   2   0   6      384.27      416.77      4.31 o 
   3   0   6        0.68        0.64      0.44 o 
   4   0   6      306.16      306.33      3.70 o 
   5   0   6       67.06       65.42      1.78 o 
   6   0   6        0.49       -0.20      0.82 o 
   7   0   6        5.53        6.53      1.14 o 
   8   0   6        0.19        0.85      1.12 o 
   9   0   6        2.67        2.92      1.35 o 
  10   0   6        0.11       -1.37      1.37 o 
  11   0   6        2.33        0.97      1.58 o 
 -13   1   6        6.33        8.89      1.88 o 
 -12   1   6        1.31        2.49      1.50 o 
 -11   1   6       57.88       56.75      2.92 o 
 -10   1   6      104.78      100.73      3.62 o 
  -9   1   6       22.67       24.24      1.51 o 
  -8   1   6       28.64       24.99      1.34 o 
  -7   1   6      204.25      209.55      3.60 o 
  -6   1   6       11.52       11.99      0.84 o 
  -5   1   6      494.43      489.86      5.32 o 
  -4   1   6     1929.96     1994.66     16.71 o 
  -3   1   6       85.56       82.25      1.72 o 
  -2   1   6        2.65        4.51      0.41 o 
  -1   1   6      229.87      234.29      2.57 o 
   0   1   6        2.55        4.62      0.46 o 
   1   1   6       24.48       30.14      1.20 o 
   2   1   6       18.09       21.84      0.86 o 
   3   1   6       11.52        9.95      0.69 o 
   4   1   6       33.97       39.99      1.39 o 
   5   1   6        7.45        3.75      0.63 o 
   6   1   6        0.08       -0.76      0.76 o 
   7   1   6        0.50       -0.03      0.95 o 
   8   1   6       14.56       11.51      1.53 o 
   9   1   6       25.22       22.03      1.95 o 
  10   1   6        9.45        9.72      1.72 o 
  11   1   6        1.04        0.28      1.57 o 
 -13   2   6        0.01       -0.43      1.57 o 
 -12   2   6        1.39        3.59      1.61 o 
 -11   2   6        8.23        9.30      1.77 o 
 -10   2   6       34.25       37.02      3.66 o 
  -9   2   6      145.61      132.78      4.95 o 
  -8   2   6       26.24       25.95      1.54 o 
  -7   2   6       32.89       35.60      1.36 o 
  -6   2   6      356.57      391.63      6.72 o 
  -5   2   6        8.17        7.26      0.60 o 
  -4   2   6      968.28     1001.79      9.32 o 
  -3   2   6      221.49      263.73      3.28 o 
  -2   2   6      217.14      217.50      2.73 o 
  -1   2   6      270.03      301.61      3.03 o 
   0   2   6      761.55      796.22      7.56 o 
   1   2   6      298.38      320.41      3.80 o 
   2   2   6      900.46      900.58      8.15 o 
   3   2   6        0.02       -0.43      0.43 o 
   4   2   6       61.16       71.48      1.61 o 
   5   2   6       28.72       33.63      1.34 o 
   6   2   6        7.43        7.68      1.18 o 
   7   2   6       33.81       29.24      2.35 o 
   8   2   6       13.21       16.87      1.69 o 
   9   2   6        0.75       -1.10      1.25 o 
  10   2   6        4.99        5.93      1.64 o 
  11   2   6        2.42        3.13      1.75 o 
 -13   3   6        1.62        2.64      1.88 o 
 -12   3   6        7.40        5.96      1.73 o 
 -11   3   6       62.18       57.67      4.70 o 
 -10   3   6       41.34       32.16      2.35 o 
  -9   3   6       15.58       12.46      1.45 o 
  -8   3   6       14.83       13.37      1.60 o 
  -7   3   6       21.97       24.40      1.12 o 
  -6   3   6        2.60        2.77      0.61 o 
  -5   3   6      161.13      137.20      2.34 o 
  -4   3   6      459.48      455.90      7.10 o 
  -3   3   6       12.06       12.32      0.74 o 
  -2   3   6      198.94      219.47      2.67 o 
  -1   3   6       72.91       75.25      1.47 o 
   0   3   6        0.52        0.51      0.40 o 
   1   3   6        2.73        2.89      0.52 o 
   2   3   6      256.80      293.63      3.34 o 
   3   3   6      326.77      331.47      3.99 o 
   4   3   6       47.47       39.26      1.33 o 
   5   3   6       73.19       63.73      1.92 o 
   6   3   6        5.72        4.46      1.33 o 
   7   3   6        1.63        0.82      1.21 o 
   8   3   6        9.46       10.37      1.89 o 
   9   3   6       10.29       13.87      1.75 o 
  10   3   6        0.01        0.87      1.43 o 
 -13   4   6        0.03       -1.76      1.76 o 
 -12   4   6        0.12       -1.54      1.54 o 
 -11   4   6       32.07       36.09      2.70 o 
 -10   4   6       24.23       26.27      2.33 o 
  -9   4   6       44.62       40.49      2.17 o 
  -8   4   6        1.12        1.80      1.00 o 
  -7   4   6       11.36        9.84      0.91 o 
  -6   4   6      123.08      131.76      2.34 o 
  -5   4   6       26.96       30.79      1.14 o 
  -4   4   6       99.29      110.65      2.09 o 
  -3   4   6      547.90      597.27      6.68 o 
  -2   4   6        0.32        0.13      0.47 o 
  -1   4   6     1117.39     1131.06     11.57 o 
   0   4   6       38.25       39.40      1.09 o 
   1   4   6      101.75       99.16      1.76 o 
   2   4   6      433.78      442.90      4.81 o 
   3   4   6       41.92       48.94      1.41 o 
   4   4   6      201.35      203.17      3.15 o 
   5   4   6      232.18      223.38      3.62 o 
   6   4   6       44.91       43.25      2.09 o 
   7   4   6        0.08       -0.56      1.52 o 
   8   4   6       24.63       25.11      2.37 o 
   9   4   6        4.81        5.51      1.54 o 
  10   4   6        0.81       -1.38      1.38 o 
 -13   5   6        7.25        4.54      2.72 o 
 -12   5   6        0.62       -1.66      1.66 o 
 -11   5   6        8.70        9.23      2.03 o 
 -10   5   6        6.93        3.27      1.61 o 
  -9   5   6      116.18      105.57      3.56 o 
  -8   5   6        4.56        5.73      1.29 o 
  -7   5   6       75.54       72.90      2.10 o 
  -6   5   6        0.49        0.40      0.63 o 
  -5   5   6      219.98      227.96      3.40 o 
  -4   5   6       50.60       43.99      1.46 o 
  -3   5   6       22.25       22.42      1.11 o 
  -2   5   6     1414.58     1585.54     14.96 o 
  -1   5   6      215.10      211.44      3.10 o 
   0   5   6       24.04       16.71      0.85 o 
   1   5   6      150.03      158.61      2.34 o 
   2   5   6        2.25        1.58      0.57 o 
   3   5   6        6.32        8.38      0.78 o 
   4   5   6      595.24      583.71      9.07 o 
   5   5   6      109.34      122.89      3.03 o 
   6   5   6        0.38        1.05      1.16 o 
   7   5   6       43.98       45.37      2.25 o 
   8   5   6       57.12       61.86      2.67 o 
   9   5   6        0.00        0.61      1.56 o 
  10   5   6        0.83        1.65      1.79 o 
 -13   6   6        4.48        6.77      2.77 o 
 -12   6   6        0.68       -1.70      1.70 o 
 -11   6   6        0.88       -1.81      1.81 o 
 -10   6   6        0.94        3.64      1.68 o 
  -9   6   6        1.04        2.28      1.28 o 
  -8   6   6      104.60       97.67      3.35 o 
  -7   6   6        0.42        1.14      1.10 o 
  -6   6   6       98.96       94.71      2.20 o 
  -5   6   6      225.13      207.79      3.52 o 
  -4   6   6       81.57       65.46      1.85 o 
  -3   6   6        6.66        9.33      0.77 o 
  -2   6   6       10.18       12.94      0.83 o 
  -1   6   6      407.97      438.81      5.02 o 
   0   6   6       22.50       28.87      1.17 o 
   1   6   6       10.90       10.34      0.77 o 
   2   6   6        0.35        0.18      0.58 o 
   3   6   6       10.66       10.88      0.99 o 
   4   6   6        5.26        5.50      0.99 o 
   5   6   6      185.55      185.53      4.21 o 
   6   6   6       62.99       68.40      2.69 o 
   7   6   6       67.11       71.38      2.78 o 
   8   6   6        1.96        3.40      1.34 o 
   9   6   6        0.17        0.99      1.41 o 
 -13   7   6        7.90        1.25      3.69 o 
 -12   7   6        5.10        7.35      4.09 o 
 -11   7   6        0.14        1.65      2.13 o 
 -10   7   6       17.12       16.93      2.03 o 
  -9   7   6        3.44        2.06      1.42 o 
  -8   7   6        0.01       -0.99      1.15 o 
  -7   7   6      140.26      159.08      4.40 o 
  -6   7   6      349.23      346.65      4.88 o 
  -5   7   6        0.71       -0.62      1.10 o 
  -4   7   6       11.92        7.78      0.94 o 
  -3   7   6       31.62       37.88      1.56 o 
  -2   7   6       28.30       29.00      1.11 o 
  -1   7   6       50.58       68.50      1.63 o 
   0   7   6       17.49       19.67      1.05 o 
   1   7   6      120.80      132.29      2.50 o 
   2   7   6      128.22      130.08      3.03 o 
   3   7   6        0.45       -0.68      0.68 o 
   4   7   6      301.15      298.86      5.22 o 
   5   7   6       23.41       17.42      1.59 o 
   6   7   6        0.05       -0.09      1.08 o 
   7   7   6        6.70        6.18      1.41 o 
   8   7   6        0.34        1.43      1.33 o 
   9   7   6        0.03       -0.04      1.40 o 
 -12   8   6        6.83        4.50      3.92 o 
 -11   8   6        5.05        2.76      3.69 o 
 -10   8   6        1.13        2.63      3.19 o 
  -9   8   6       41.65       38.57      5.53 o 
  -8   8   6       26.29       23.46      2.44 o 
  -7   8   6      105.69      106.79      3.35 o 
  -6   8   6      109.59      107.96      3.05 o 
  -5   8   6      207.94      212.72      3.79 o 
  -4   8   6        2.71        1.70      0.72 o 
  -3   8   6       16.55       13.40      1.02 o 
  -2   8   6       31.86       32.82      1.22 o 
  -1   8   6      218.67      215.61      3.97 o 
   0   8   6       45.86       37.21      1.48 o 
   1   8   6        2.31        2.98      1.03 o 
   2   8   6       32.96       37.37      1.89 o 
   3   8   6      106.47      102.53      2.80 o 
   4   8   6       52.83       47.95      2.00 o 
   5   8   6        6.16       10.37      1.43 o 
   6   8   6        0.55        0.88      1.21 o 
   7   8   6       33.70       29.02      2.06 o 
   8   8   6        0.22        0.96      1.36 o 
 -12   9   6        2.60        4.94      3.89 o 
 -11   9   6        6.67        9.06      4.15 o 
 -10   9   6       12.45       13.41      3.01 o 
  -9   9   6        0.52       -2.66      2.66 o 
  -8   9   6       25.02       25.57      2.81 o 
  -7   9   6        0.74       -1.04      1.43 o 
  -6   9   6        0.98        0.01      1.09 o 
  -5   9   6      152.93      150.64      3.87 o 
  -4   9   6       34.70       27.59      1.83 o 
  -3   9   6        3.16        2.21      1.35 o 
  -2   9   6       26.40       31.92      1.88 o 
  -1   9   6       77.93       62.05      2.39 o 
   0   9   6        0.56       -0.97      0.97 o 
   1   9   6       24.00       19.60      1.67 o 
   2   9   6        0.17        0.60      0.98 o 
   3   9   6        1.71        1.06      0.98 o 
   4   9   6        9.13        9.33      1.57 o 
   5   9   6        7.92        8.48      1.37 o 
   6   9   6        1.40        1.46      1.25 o 
   7   9   6        2.23        2.35      1.40 o 
   8   9   6        3.50        6.13      2.93 o 
 -12  10   6        1.05       -3.11      3.11 o 
 -11  10   6        0.17        2.38      3.72 o 
 -10  10   6        7.97        9.49      3.03 o 
  -9  10   6        0.10       -1.54      1.54 o 
  -8  10   6       10.93        7.00      2.85 o 
  -7  10   6        8.20        9.67      2.13 o 
  -6  10   6       20.63       21.87      2.09 o 
  -5  10   6      181.88      182.48      4.53 o 
  -4  10   6      103.84       97.00      3.30 o 
  -3  10   6      239.63      221.15      4.88 o 
  -2  10   6        0.26       -1.17      1.17 o 
  -1  10   6       98.47       82.74      4.09 o 
   0  10   6       39.64       40.93      2.30 o 
   1  10   6       24.03       18.87      1.79 o 
   2  10   6        4.06        4.84      1.16 o 
   3  10   6       13.05       10.49      1.33 o 
   4  10   6        4.43        5.77      1.26 o 
   5  10   6       15.83       17.26      1.67 o 
   6  10   6        0.02        2.37      1.30 o 
   7  10   6        0.17       -0.33      1.48 o 
 -11  11   6        1.22       -2.67      3.43 o 
 -10  11   6        2.57        4.93      2.74 o 
  -9  11   6        6.13        7.30      2.31 o 
  -8  11   6        0.93       -1.15      1.62 o 
  -7  11   6        4.38        2.10      1.83 o 
  -6  11   6        7.34        7.56      2.07 o 
  -5  11   6      170.84      175.10      5.11 o 
  -4  11   6        0.15       -1.20      1.20 o 
  -3  11   6       11.39        8.90      1.51 o 
  -2  11   6      134.97      120.76      3.99 o 
  -1  11   6       36.36       35.32      2.35 o 
   0  11   6       42.30       31.33      2.20 o 
   1  11   6       12.08       13.04      1.72 o 
   2  11   6        0.04        0.31      1.07 o 
   3  11   6        0.28       -0.60      1.05 o 
   4  11   6        6.20        4.11      1.28 o 
   5  11   6        0.67        1.26      1.40 o 
   6  11   6        6.90        6.73      1.74 o 
 -10  12   6        0.00       -1.92      1.92 o 
  -9  12   6        0.03       -0.03      1.94 o 
  -8  12   6        1.50        1.63      1.84 o 
  -7  12   6        0.14       -1.54      1.54 o 
  -6  12   6        6.02       10.66      3.44 o 
  -5  12   6       42.29       35.85      2.66 o 
  -4  12   6        8.22       11.64      1.81 o 
  -3  12   6        0.68        1.77      1.53 o 
  -2  12   6        0.05       -1.33      1.33 o 
  -1  12   6       15.70       17.73      1.98 o 
   0  12   6       10.88       13.05      1.83 o 
   1  12   6       18.56       17.40      1.69 o 
   2  12   6        1.11        0.55      1.19 o 
   3  12   6        0.89        2.70      1.30 o 
   4  12   6        0.61       -0.93      1.29 o 
   5  12   6        0.98        1.32      1.78 o 
  -9  13   6        1.21        1.55      2.16 o 
  -8  13   6        7.49        5.92      2.26 o 
  -7  13   6        5.50       12.02      3.49 o 
  -6  13   6        1.57       -0.60      2.09 o 
  -5  13   6        0.35       -1.87      1.87 o 
  -4  13   6        0.60        1.19      1.45 o 
  -3  13   6        0.96       -0.47      1.46 o 
  -2  13   6        1.02       -0.57      1.46 o 
  -1  13   6        0.69        2.51      1.58 o 
   0  13   6        8.26       12.97      1.93 o 
   1  13   6        0.05       -0.34      1.42 o 
   2  13   6        7.04        8.30      1.78 o 
   3  13   6       11.16       11.33      1.93 o 
   4  13   6        3.35        2.85      1.60 o 
  -8  14   6        1.75        1.32      2.59 o 
  -7  14   6        5.28        2.44      2.54 o 
  -6  14   6        0.11        1.98      2.31 o 
  -5  14   6        1.00       -1.31      2.06 o 
  -4  14   6       31.26       28.18      2.98 o 
  -3  14   6       35.14       38.16      2.86 o 
  -2  14   6        0.20        2.24      1.72 o 
  -1  14   6       38.92       44.92      3.00 o 
   0  14   6       48.71       62.81      4.37 o 
   1  14   6        0.67        2.75      1.75 o 
   2  14   6       18.49       23.43      2.30 o 
  -6  15   6        0.17        0.07      2.95 o 
  -5  15   6        0.01       -2.24      2.24 o 
  -4  15   6        0.27       -2.08      2.08 o 
  -3  15   6       11.57       13.20      2.27 o 
  -2  15   6        4.08        6.98      2.00 o 
  -1  15   6        3.44        4.77      2.10 o 
   0  15   6        0.05        1.57      1.75 o 
  -3 -15   7        0.40        3.86      2.70 o 
  -2 -15   7        0.91       -2.50      2.50 o 
  -1 -15   7       19.71       30.78      2.31 o 
   0 -15   7        3.50        3.30      1.95 o 
   1 -15   7        0.07       -0.60      2.00 o 
   2 -15   7        0.09       -1.31      1.67 o 
   3 -15   7        6.67        7.53      4.05 o 
   4 -15   7        9.73        9.11      3.91 o 
   5 -15   7        0.67        0.19      2.58 o 
  -5 -14   7        0.32       -0.30      1.12 o 
  -4 -14   7        0.60       -0.34      1.50 o 
  -3 -14   7        7.99        2.73      2.58 o 
  -2 -14   7        2.05        0.26      2.56 o 
  -1 -14   7        0.77       -0.98      1.37 o 
   0 -14   7        8.64        9.88      2.15 o 
   1 -14   7        1.66        0.62      1.42 o 
   2 -14   7        0.53       -1.88      1.88 o 
   3 -14   7        1.02       -0.08      1.72 o 
   4 -14   7        3.61        0.71      1.74 o 
   5 -14   7        0.03       -2.35      2.96 o 
   6 -14   7        0.48        6.33      3.83 o 
  -6 -13   7        2.99        2.18      0.99 o 
  -5 -13   7        8.05        5.33      1.18 o 
  -4 -13   7        6.04        4.63      1.73 o 
  -3 -13   7        0.50       -1.39      1.39 o 
  -2 -13   7       14.48       10.83      3.08 o 
  -1 -13   7       20.65       23.67      2.27 o 
   0 -13   7       12.08        9.62      2.78 o 
   1 -13   7        3.99        5.73      2.14 o 
   2 -13   7        1.86        4.19      1.69 o 
   3 -13   7        0.05       -1.72      1.72 o 
   4 -13   7        0.32       -0.77      3.25 o 
   5 -13   7        3.09       -2.03      2.03 o 
   6 -13   7        1.74       -2.76      2.76 o 
   7 -13   7       13.86       21.29      5.63 o 
  -7 -12   7        0.00        9.35      4.33 o 
  -6 -12   7       10.18       10.20      1.08 o 
  -5 -12   7        8.86        9.39      1.20 o 
  -4 -12   7        1.00        0.21      1.30 o 
  -3 -12   7        0.27       -1.08      1.08 o 
  -2 -12   7       20.32       22.78      1.40 o 
  -1 -12   7      122.74      126.25      3.36 o 
   0 -12   7        0.54       -1.47      1.68 o 
   1 -12   7       12.43        6.70      1.60 o 
   2 -12   7        0.05        0.84      1.50 o 
   3 -12   7       16.61       20.48      3.37 o 
   4 -12   7        3.13        0.13      1.94 o 
   5 -12   7        0.33       -0.58      5.39 o 
   6 -12   7        1.22       -2.47      2.88 o 
   7 -12   7        4.80        3.86      3.34 o 
   8 -12   7       28.71       48.15      7.00 o 
  -7 -11   7        0.85        7.32      3.72 o 
  -6 -11   7       15.27       15.87      1.10 o 
  -5 -11   7       92.73      101.67      5.06 o 
  -4 -11   7       58.13       62.31      4.04 o 
  -3 -11   7        7.64        8.08      1.39 o 
  -2 -11   7       12.42       17.36      1.10 o 
  -1 -11   7        3.74        5.32      1.10 o 
   0 -11   7       12.43       11.98      1.40 o 
   1 -11   7       40.00       34.97      2.52 o 
   2 -11   7       14.61       11.45      1.83 o 
   3 -11   7        1.36        2.83      1.99 o 
   4 -11   7        1.87        0.02      1.93 o 
   5 -11   7        4.10        7.29      2.52 o 
   6 -11   7        9.93        4.30      3.46 o 
   7 -11   7        4.91        6.07      3.83 o 
   8 -11   7        4.02        4.59      3.98 o 
   9 -11   7       22.49       32.33      4.51 o 
  -8 -10   7        0.57        5.37      4.01 o 
  -7 -10   7        1.43        7.87      3.98 o 
  -6 -10   7       20.54       19.02      2.52 o 
  -5 -10   7       93.85      104.33      2.74 o 
  -4 -10   7        4.06        5.05      1.04 o 
  -3 -10   7        3.34        5.49      1.14 o 
  -2 -10   7      106.75      117.07      2.53 o 
  -1 -10   7      238.63      250.77      3.93 o 
   0 -10   7      233.15      240.46      4.36 o 
   1 -10   7        7.49        9.59      1.19 o 
   2 -10   7        9.22       10.93      2.13 o 
   3 -10   7      145.32      144.04      5.95 o 
   4 -10   7       21.51       23.16      1.90 o 
   5 -10   7       13.50       13.36      1.75 o 
   6 -10   7        5.52        4.86      2.40 o 
   7 -10   7        0.05        0.58      1.55 o 
   8 -10   7        1.83       -1.04      2.19 o 
   9 -10   7        0.50       -0.30      2.45 o 
 -10  -9   7        3.25        5.14      1.60 o 
  -8  -9   7        0.28        5.00      3.66 o 
  -7  -9   7       15.18       22.80      5.14 o 
  -6  -9   7       19.12       18.77      1.09 o 
  -5  -9   7      118.49      120.37      2.50 o 
  -4  -9   7       24.17       27.44      1.27 o 
  -3  -9   7       19.34       16.54      1.16 o 
  -2  -9   7      148.93      151.62      2.40 o 
  -1  -9   7      592.07      585.03      7.84 o 
   0  -9   7      493.20      472.75      6.81 o 
   1  -9   7      247.94      254.09      4.17 o 
   2  -9   7       14.73        9.02      1.30 o 
   3  -9   7        4.36        4.27      1.52 o 
   4  -9   7      115.89      114.95      3.72 o 
   5  -9   7        0.10       -1.14      1.14 o 
   6  -9   7        0.01       -0.77      1.26 o 
   7  -9   7        1.21        2.69      1.60 o 
   8  -9   7       11.91        9.61      2.20 o 
   9  -9   7        0.66       -0.09      1.94 o 
  10  -9   7       11.13       10.41      7.49 o 
 -10  -8   7       11.84       13.46      2.32 o 
  -9  -8   7       14.31       14.72      1.56 o 
  -8  -8   7        0.94       -0.06      1.15 o 
  -7  -8   7       23.52       20.60      1.28 o 
  -6  -8   7        9.05        9.09      0.70 o 
  -5  -8   7        6.79        7.53      0.75 o 
  -4  -8   7      169.65      160.39      3.10 o 
  -3  -8   7      139.49      131.93      1.97 o 
  -2  -8   7       80.64       79.50      1.61 o 
  -1  -8   7      106.41      110.64      1.80 o 
   0  -8   7       20.42       17.93      0.88 o 
   1  -8   7      147.52      140.54      3.18 o 
   2  -8   7       13.94       15.42      1.15 o 
   3  -8   7       90.28       80.38      2.91 o 
   4  -8   7      156.94      162.74      4.42 o 
   5  -8   7        0.31       -0.25      1.25 o 
   6  -8   7       38.59       42.63      2.93 o 
   7  -8   7        8.93        8.34      1.94 o 
   8  -8   7       43.92       38.66      3.14 o 
   9  -8   7       12.11        7.46      3.62 o 
  10  -8   7        6.23        9.17      2.89 o 
 -11  -7   7        1.35        1.80      1.10 o 
 -10  -7   7       19.62       15.83      1.32 o 
  -9  -7   7        4.63        3.78      1.71 o 
  -8  -7   7        0.00        0.71      0.70 o 
  -7  -7   7        3.75        2.71      0.61 o 
  -6  -7   7        0.80        0.89      0.54 o 
  -5  -7   7       45.69       40.35      1.37 o 
  -4  -7   7       35.72       37.40      1.39 o 
  -3  -7   7        2.25        0.84      0.54 o 
  -2  -7   7       43.04       54.57      1.29 o 
  -1  -7   7        1.76        1.52      0.48 o 
   0  -7   7       22.69       17.17      0.95 o 
   1  -7   7       17.20       18.05      0.98 o 
   2  -7   7        0.15       -0.58      0.58 o 
   3  -7   7       12.19       12.60      1.05 o 
   4  -7   7      335.84      335.87      7.80 o 
   5  -7   7       72.68       91.93      3.43 o 
   6  -7   7      130.05      147.88      5.37 o 
   7  -7   7      139.78      145.29      5.33 o 
   8  -7   7        6.65        6.13      1.88 o 
   9  -7   7       67.44       74.87      7.50 o 
  10  -7   7       34.63       37.49      4.18 o 
 -11  -6   7        3.21       -0.63      1.59 o 
 -10  -6   7       23.34       24.05      1.61 o 
  -9  -6   7        0.27        0.61      1.94 o 
  -8  -6   7       39.72       42.26      2.77 o 
  -7  -6   7       22.49       20.36      0.98 o 
  -6  -6   7       95.35       85.42      1.97 o 
  -5  -6   7        3.18        4.17      0.69 o 
  -4  -6   7       57.17       45.47      1.18 o 
  -3  -6   7      219.73      212.50      2.91 o 
  -2  -6   7       39.50       36.83      1.15 o 
  -1  -6   7       49.65       50.27      1.13 o 
   0  -6   7     1011.22      969.92     10.11 o 
   1  -6   7      282.24      263.88      3.38 o 
   2  -6   7      154.31      158.45      2.64 o 
   3  -6   7        3.11        5.21      0.77 o 
   4  -6   7       85.11       87.42      2.82 o 
   5  -6   7      824.34      857.24     14.08 o 
   6  -6   7      250.97      268.43      7.21 o 
   7  -6   7        8.79       10.29      1.94 o 
   8  -6   7       32.48       30.68      2.89 o 
   9  -6   7       35.32       35.94      3.18 o 
  10  -6   7       33.73       51.25      4.62 o 
  11  -6   7        8.66       16.90      4.70 o 
 -12  -5   7        0.06       -0.98      1.67 o 
 -11  -5   7        0.05       -1.19      1.19 o 
 -10  -5   7        2.37       -0.67      1.07 o 
  -9  -5   7        7.54        7.55      1.11 o 
  -8  -5   7        6.37        9.93      1.07 o 
  -7  -5   7        0.01       -0.42      0.65 o 
  -6  -5   7        1.19        0.80      0.70 o 
  -5  -5   7       79.51       86.52      1.93 o 
  -4  -5   7      218.59      226.31      2.98 o 
  -3  -5   7       37.54       39.49      1.12 o 
  -2  -5   7        5.67        7.70      0.65 o 
  -1  -5   7        9.94       10.04      0.86 o 
   0  -5   7        1.24        1.90      0.55 o 
   1  -5   7       95.47       91.21      1.86 o 
   2  -5   7       47.10       42.08      1.26 o 
   3  -5   7      122.44      115.49      2.26 o 
   4  -5   7      131.40      127.46      4.78 o 
   5  -5   7      124.78      131.50      3.15 o 
   6  -5   7        9.39        5.04      1.22 o 
   7  -5   7        0.11       -0.36      1.18 o 
   8  -5   7       24.91       18.73      2.85 o 
   9  -5   7        0.79        2.38      3.06 o 
  10  -5   7        7.71       10.50      2.85 o 
  11  -5   7        5.42        5.45      2.67 o 
 -12  -4   7        8.43        5.10      1.93 o 
 -11  -4   7        1.11        1.02      1.59 o 
 -10  -4   7       35.19       29.99      2.05 o 
  -9  -4   7      240.98      235.77      5.27 o 
  -8  -4   7        0.15        0.96      1.03 o 
  -7  -4   7       63.19       58.01      1.79 o 
  -6  -4   7        6.29        5.35      0.58 o 
  -5  -4   7       99.33       82.05      1.47 o 
  -4  -4   7       66.12       64.24      1.37 o 
  -3  -4   7       72.26       87.08      1.67 o 
  -2  -4   7       25.12       27.72      0.98 o 
  -1  -4   7       40.89       34.86      0.99 o 
   0  -4   7      309.52      325.63      3.46 o 
   1  -4   7      191.37      199.98      2.64 o 
   2  -4   7        2.23        3.60      0.59 o 
   3  -4   7        0.98        0.51      0.56 o 
   4  -4   7        3.64        3.83      1.10 o 
   5  -4   7      217.13      209.85      4.00 o 
   6  -4   7        1.13        2.08      1.05 o 
   7  -4   7        4.37        2.68      1.19 o 
   8  -4   7        0.30       -1.19      1.22 o 
   9  -4   7        7.54        7.72      2.08 o 
  10  -4   7        2.70        3.73      3.30 o 
  11  -4   7        5.69       -0.97      3.19 o 
 -12  -3   7        3.59        1.24      1.79 o 
 -11  -3   7        4.39        0.06      4.15 o 
 -10  -3   7       52.96       53.59      4.06 o 
  -9  -3   7      278.80      278.36      4.66 o 
  -8  -3   7      199.86      204.56      3.29 o 
  -7  -3   7       22.98       22.92      1.20 o 
  -6  -3   7       36.31       32.74      1.02 o 
  -5  -3   7       54.34       51.96      1.16 o 
  -4  -3   7      225.11      213.24      2.80 o 
  -3  -3   7       78.38       77.51      1.62 o 
  -2  -3   7       47.76       48.23      1.38 o 
  -1  -3   7      273.28      276.11      3.12 o 
   0  -3   7        0.12        0.74      0.42 o 
   1  -3   7      278.24      296.82      3.46 o 
   2  -3   7        0.00        3.18      0.57 o 
   3  -3   7       14.01       17.64      1.05 o 
   4  -3   7       52.71       61.84      2.00 o 
   5  -3   7      115.32      105.80      2.68 o 
   6  -3   7        4.97        2.82      1.06 o 
   7  -3   7       58.81       52.34      2.29 o 
   8  -3   7        3.66        1.60      1.41 o 
   9  -3   7        0.06       -1.05      1.57 o 
  10  -3   7       17.22       13.64      2.96 o 
  11  -3   7        0.13        1.54      2.30 o 
 -13  -2   7        0.58       -0.65      1.85 o 
 -12  -2   7        9.31        8.62      1.72 o 
 -11  -2   7        2.01        1.82      1.17 o 
 -10  -2   7       51.83       52.52      1.99 o 
  -9  -2   7       39.97       47.60      1.66 o 
  -8  -2   7        0.00       -0.49      0.73 o 
  -7  -2   7       49.40       54.38      1.69 o 
  -6  -2   7      277.19      271.35      4.94 o 
  -5  -2   7      319.90      333.43      4.40 o 
  -4  -2   7      523.33      518.32      5.34 o 
  -3  -2   7       10.62        6.86      0.70 o 
  -2  -2   7      273.15      306.24      3.53 o 
  -1  -2   7       22.18       20.88      0.82 o 
   0  -2   7       59.87       55.62      1.21 o 
   1  -2   7      677.89      651.42      6.84 o 
   2  -2   7      121.95      100.57      1.75 o 
   3  -2   7       52.97       51.24      1.51 o 
   4  -2   7        0.37       -0.56      0.56 o 
   5  -2   7        3.97        2.33      0.67 o 
   6  -2   7       24.15       19.92      1.52 o 
   7  -2   7       23.07       19.15      2.10 o 
   8  -2   7        4.52        1.72      1.20 o 
   9  -2   7        4.01        3.76      1.48 o 
  10  -2   7        5.48       -1.78      2.80 o 
  11  -2   7        0.15        2.13      2.17 o 
 -13  -1   7        0.05        1.59      1.39 o 
 -12  -1   7        4.62        7.97      1.55 o 
 -11  -1   7       45.51       41.01      2.31 o 
 -10  -1   7        1.62       -1.13      2.10 o 
  -9  -1   7        0.42       -0.44      0.89 o 
  -8  -1   7       57.74       65.92      1.97 o 
  -7  -1   7      113.42      105.18      2.16 o 
  -6  -1   7      225.94      240.22      3.26 o 
  -5  -1   7      126.23      132.24      2.18 o 
  -4  -1   7     1721.63     1786.44     18.57 o 
  -3  -1   7      184.88      202.16      2.55 o 
  -2  -1   7     1010.03     1066.05      9.60 o 
  -1  -1   7      357.72      468.34      4.74 o 
   0  -1   7      250.84      270.69      3.55 o 
   1  -1   7       76.73       93.81      1.70 o 
   2  -1   7      321.29      322.36      4.07 o 
   3  -1   7        2.42        0.67      0.54 o 
   4  -1   7        1.58        0.34      0.50 o 
   5  -1   7       28.47       24.42      1.26 o 
   6  -1   7        0.45       -0.51      0.89 o 
   7  -1   7       58.74       43.92      2.08 o 
   8  -1   7       31.50       33.14      2.18 o 
   9  -1   7       10.13        8.25      2.24 o 
  10  -1   7        0.32       -1.34      1.34 o 
  11  -1   7        3.73        2.27      2.35 o 
 -13   0   7        2.01        0.13      1.66 o 
 -12   0   7        1.43        2.85      1.55 o 
 -11   0   7       14.69       14.33      1.76 o 
 -10   0   7       30.82       27.03      2.45 o 
  -9   0   7       54.03       52.01      3.48 o 
  -8   0   7      243.97      247.66      5.00 o 
  -7   0   7      266.48      249.24      4.03 o 
  -6   0   7       20.85       17.53      1.13 o 
  -5   0   7        6.47        6.77      0.72 o 
  -4   0   7     1682.94     1791.18     16.52 o 
  -3   0   7     1504.99     1480.97     13.09 o 
  -2   0   7      110.41      125.37      1.90 o 
  -1   0   7      448.46      501.25      5.31 o 
   0   0   7      182.69      175.26      2.23 o 
   1   0   7       24.07       32.81      1.18 o 
   2   0   7        9.22        9.35      0.71 o 
   3   0   7        6.00        2.63      0.55 o 
   4   0   7        1.35        0.82      0.59 o 
   5   0   7        2.39        3.57      0.85 o 
   6   0   7        0.60       -0.40      0.92 o 
   7   0   7        1.01       -0.13      1.26 o 
   8   0   7       21.49       17.59      1.81 o 
   9   0   7        5.98        7.54      1.62 o 
  10   0   7        1.26       -0.10      1.46 o 
  11   0   7        0.66        1.20      2.63 o 
 -13   1   7        1.11       -1.26      1.48 o 
 -12   1   7        0.12        0.17      1.46 o 
 -11   1   7        6.03        7.47      1.64 o 
 -10   1   7       13.91       13.60      1.79 o 
  -9   1   7        0.38        0.08      1.11 o 
  -8   1   7       86.55       94.72      2.41 o 
  -7   1   7      161.01      147.49      2.73 o 
  -6   1   7      227.36      257.81      3.88 o 
  -5   1   7       40.29       44.74      1.62 o 
  -4   1   7      512.95      501.50      5.09 o 
  -3   1   7        1.83        2.96      0.48 o 
  -2   1   7       12.91       15.11      0.64 o 
  -1   1   7      387.87      432.28      4.50 o 
   0   1   7      272.01      280.22      3.25 o 
   1   1   7       11.38       13.37      0.72 o 
   2   1   7       22.92       23.85      0.98 o 
   3   1   7        0.85       -0.07      0.53 o 
   4   1   7        7.10       10.52      0.84 o 
   5   1   7        1.19       -0.54      0.94 o 
   6   1   7        2.09        1.46      1.06 o 
   7   1   7        3.28        4.97      1.30 o 
   8   1   7        0.15        1.02      1.22 o 
   9   1   7        6.70        4.74      1.56 o 
  10   1   7        7.81        7.77      1.74 o 
  11   1   7        0.88        1.54      3.40 o 
 -13   2   7        0.39       -1.15      1.57 o 
 -12   2   7        2.52        5.40      1.77 o 
 -11   2   7        0.36        0.02      1.39 o 
 -10   2   7       16.16       13.83      1.82 o 
  -9   2   7        0.03        0.73      1.18 o 
  -8   2   7       14.84       11.40      1.10 o 
  -7   2   7       15.21       14.93      1.04 o 
  -6   2   7        2.31        1.72      0.62 o 
  -5   2   7       16.41       17.99      0.84 o 
  -4   2   7       12.42       13.41      0.69 o 
  -3   2   7      100.37       89.18      1.66 o 
  -2   2   7       16.92       24.81      0.82 o 
  -1   2   7        4.15        1.51      0.46 o 
   0   2   7       82.68       90.14      2.29 o 
   1   2   7      204.97      213.37      2.98 o 
   2   2   7       85.66       89.66      1.74 o 
   3   2   7       55.84       58.36      1.48 o 
   4   2   7      262.05      234.69      3.82 o 
   5   2   7       91.37       86.44      2.64 o 
   6   2   7       18.32       15.64      1.79 o 
   7   2   7       19.99       14.89      1.66 o 
   8   2   7        1.41       -0.22      1.23 o 
   9   2   7        6.29        8.76      1.65 o 
  10   2   7        1.92        0.58      1.56 o 
 -13   3   7        0.02       -1.53      1.53 o 
 -12   3   7        0.03       -0.21      1.53 o 
 -11   3   7        7.53        8.18      2.06 o 
 -10   3   7        5.49        7.56      1.65 o 
  -9   3   7       26.39       23.37      2.04 o 
  -8   3   7      117.25      105.06      3.21 o 
  -7   3   7        4.14        4.02      0.80 o 
  -6   3   7        0.40        0.69      0.57 o 
  -5   3   7        0.05        0.06      0.51 o 
  -4   3   7        0.43       -0.49      0.49 o 
  -3   3   7        1.59        4.73      0.63 o 
  -2   3   7      317.46      329.26      3.94 o 
  -1   3   7      989.51      959.11      9.10 o 
   0   3   7      285.84      278.29      3.68 o 
   1   3   7       16.89       21.96      0.91 o 
   2   3   7       84.54       93.04      1.71 o 
   3   3   7        1.58        1.62      0.63 o 
   4   3   7      263.02      239.76      4.11 o 
   5   3   7       70.93       76.32      2.48 o 
   6   3   7       19.57       20.33      2.11 o 
   7   3   7        0.12        0.77      1.17 o 
   8   3   7       88.24       99.31      3.46 o 
   9   3   7       14.65       20.65      2.06 o 
  10   3   7        1.96       -0.12      1.63 o 
 -13   4   7        9.39        7.58      2.34 o 
 -12   4   7        1.58       -1.51      1.51 o 
 -11   4   7        2.52       -0.61      1.49 o 
 -10   4   7       20.36       19.05      2.15 o 
  -9   4   7        4.95        3.74      1.66 o 
  -8   4   7        6.91       10.86      1.31 o 
  -7   4   7       23.78       23.59      1.68 o 
  -6   4   7       91.68      104.19      1.96 o 
  -5   4   7       85.24       81.18      1.88 o 
  -4   4   7        3.75        6.52      0.74 o 
  -3   4   7      170.40      180.65      2.83 o 
  -2   4   7      102.93       95.09      2.09 o 
  -1   4   7        0.17       -0.46      0.53 o 
   0   4   7        1.37        1.21      0.54 o 
   1   4   7       41.05       40.27      1.18 o 
   2   4   7       59.85       65.90      1.65 o 
   3   4   7        4.19        4.51      0.75 o 
   4   4   7      150.04      142.53      3.08 o 
   5   4   7       58.69       52.17      2.29 o 
   6   4   7        0.01        1.38      1.15 o 
   7   4   7      126.42      121.07      3.64 o 
   8   4   7       54.38       61.43      2.82 o 
   9   4   7       15.57       20.67      2.07 o 
  10   4   7       40.15       47.16      3.29 o 
 -13   5   7        0.05        0.35      1.83 o 
 -12   5   7       13.06       10.54      2.24 o 
 -11   5   7        0.84        2.33      1.67 o 
 -10   5   7       97.91       91.59      4.82 o 
  -9   5   7       43.58       31.86      2.18 o 
  -8   5   7      390.38      347.22      6.42 o 
  -7   5   7      264.14      293.98      5.60 o 
  -6   5   7       23.19       22.68      2.07 o 
  -5   5   7      242.95      230.75      6.02 o 
  -4   5   7      435.78      412.17      5.57 o 
  -3   5   7        9.18       10.45      0.92 o 
  -2   5   7      199.03      210.34      2.99 o 
  -1   5   7        1.36        2.24      0.60 o 
   0   5   7       36.45       40.54      1.19 o 
   1   5   7      103.05      125.12      2.12 o 
   2   5   7        9.58       11.28      0.86 o 
   3   5   7        0.03       -0.14      0.69 o 
   4   5   7      136.92      133.70      3.24 o 
   5   5   7       17.34       17.94      1.64 o 
   6   5   7      166.80      161.21      4.14 o 
   7   5   7       98.10       93.42      3.63 o 
   8   5   7        0.62        0.82      1.34 o 
   9   5   7        1.28       -0.56      1.47 o 
 -13   6   7       61.91       69.89      8.93 o 
 -12   6   7        0.00        0.47      1.78 o 
 -11   6   7       32.08       33.63      2.90 o 
 -10   6   7        0.09       -1.36      1.36 o 
  -9   6   7       27.92       22.39      2.03 o 
  -8   6   7        3.70        4.52      1.41 o 
  -7   6   7       30.04       23.34      1.63 o 
  -6   6   7      115.38      112.48      3.28 o 
  -5   6   7        9.55        9.09      1.04 o 
  -4   6   7      187.95      183.87      3.28 o 
  -3   6   7        0.32        1.23      1.01 o 
  -2   6   7       17.15       14.16      0.96 o 
  -1   6   7        0.25        0.95      0.55 o 
   0   6   7       72.98       81.03      1.76 o 
   1   6   7        0.09       -0.16      0.51 o 
   2   6   7       19.13       16.62      1.10 o 
   3   6   7        0.97       -0.44      0.83 o 
   4   6   7      109.97      100.07      3.09 o 
   5   6   7        3.15        5.69      1.33 o 
   6   6   7      133.67      127.96      3.67 o 
   7   6   7        2.13        2.15      1.33 o 
   8   6   7       11.02       10.93      1.70 o 
   9   6   7        2.27        1.91      1.57 o 
 -13   7   7       10.92        7.03      3.75 o 
 -12   7   7       12.44        6.04      3.98 o 
 -11   7   7       11.24        5.81      3.49 o 
 -10   7   7        1.13       -1.47      1.50 o 
  -9   7   7       20.02       20.83      2.05 o 
  -8   7   7       16.18       17.02      1.89 o 
  -7   7   7      548.75      532.35      8.69 o 
  -6   7   7       39.07       33.62      1.63 o 
  -5   7   7        3.04        2.42      0.89 o 
  -4   7   7       25.11       23.03      1.30 o 
  -3   7   7       68.24       53.65      2.08 o 
  -2   7   7        0.12        0.62      0.61 o 
  -1   7   7        0.55        1.56      0.64 o 
   0   7   7       26.53       21.72      1.33 o 
   1   7   7       22.65       23.01      1.34 o 
   2   7   7        0.67       -0.03      0.81 o 
   3   7   7       55.72       55.00      2.14 o 
   4   7   7       46.20       45.68      2.11 o 
   5   7   7        1.30        1.31      1.18 o 
   6   7   7        0.11        0.88      1.26 o 
   7   7   7        0.43       -1.22      1.22 o 
   8   7   7        0.47        0.09      1.37 o 
 -12   8   7        0.56        1.71      3.54 o 
 -11   8   7        0.00       -1.95      2.90 o 
 -10   8   7        0.23       -2.49      4.30 o 
  -9   8   7        0.54       -1.79      1.79 o 
  -8   8   7        8.26        9.90      2.06 o 
  -7   8   7       73.23       61.70      2.94 o 
  -6   8   7       41.10       50.01      2.32 o 
  -5   8   7       22.45       18.55      1.32 o 
  -4   8   7        0.63       -0.58      0.71 o 
  -3   8   7        4.34        2.95      1.03 o 
  -2   8   7       45.51       43.26      2.03 o 
  -1   8   7        4.22        6.23      1.18 o 
   0   8   7       83.49       75.65      2.57 o 
   1   8   7       15.22       10.66      1.29 o 
   2   8   7       33.58       29.73      1.69 o 
   3   8   7        5.48        4.73      1.40 o 
   4   8   7        1.67        1.76      1.07 o 
   5   8   7       26.76       25.79      1.90 o 
   6   8   7       13.93       16.68      1.77 o 
   7   8   7        4.05        4.45      1.42 o 
   8   8   7       11.20       13.21      1.90 o 
 -12   9   7        3.32        4.21      3.92 o 
 -11   9   7        1.00       -2.61      2.61 o 
 -10   9   7        0.40       -1.68      2.09 o 
  -9   9   7        0.12       -1.42      1.54 o 
  -8   9   7        0.07       -1.41      1.41 o 
  -7   9   7       11.04        5.82      2.10 o 
  -6   9   7      384.33      381.68     12.91 o 
  -5   9   7        9.88       12.03      1.58 o 
  -4   9   7       26.73       23.02      1.76 o 
  -3   9   7       93.47       82.62      2.88 o 
  -2   9   7       15.92       24.59      1.80 o 
  -1   9   7      159.26      137.59      3.61 o 
   0   9   7       23.81       26.25      1.78 o 
   1   9   7       21.91       15.91      1.71 o 
   2   9   7       74.64       68.50      2.46 o 
   3   9   7       17.35       15.23      1.48 o 
   4   9   7       16.33       14.27      1.50 o 
   5   9   7        5.97        7.98      1.68 o 
   6   9   7        5.33        2.94      1.39 o 
   7   9   7        1.47        0.83      1.44 o 
 -11  10   7        6.99       10.55      6.01 o 
 -10  10   7        0.95       -1.54      1.75 o 
  -9  10   7        0.41       -0.50      1.75 o 
  -8  10   7        0.00       -1.33      1.54 o 
  -7  10   7        0.09       -1.20      1.67 o 
  -6  10   7      328.37      334.58      8.76 o 
  -5  10   7       56.01       55.01      2.62 o 
  -4  10   7       27.34       31.45      2.14 o 
  -3  10   7        1.49        2.02      1.28 o 
  -2  10   7       43.14       31.88      2.82 o 
  -1  10   7       19.92       17.63      1.90 o 
   0  10   7       21.62       15.05      1.78 o 
   1  10   7       23.24       19.89      1.92 o 
   2  10   7        0.44        0.87      1.08 o 
   3  10   7       12.13        9.79      1.43 o 
   4  10   7        2.89        3.26      1.44 o 
   5  10   7        2.13        4.89      1.49 o 
   6  10   7        3.24        0.49      1.67 o 
 -11  11   7       18.98       15.79      3.62 o 
 -10  11   7        1.28       -1.91      1.91 o 
  -9  11   7       14.32       13.51      2.54 o 
  -8  11   7        0.13        0.34      1.64 o 
  -7  11   7        7.20        6.54      2.13 o 
  -6  11   7       80.96       80.05      4.24 o 
  -5  11   7      136.26      145.67      4.69 o 
  -4  11   7        0.19        1.24      1.38 o 
  -3  11   7        1.38       -0.81      1.23 o 
  -2  11   7        2.01        1.37      1.32 o 
  -1  11   7       15.20       16.03      1.89 o 
   0  11   7       15.93       15.70      1.92 o 
   1  11   7        5.59        3.60      1.56 o 
   2  11   7        3.06        3.37      1.24 o 
   3  11   7        3.51        4.71      1.34 o 
   4  11   7        0.33       -1.15      1.16 o 
   5  11   7        0.25       -0.07      1.61 o 
 -10  12   7        9.10        6.59      2.93 o 
  -9  12   7        2.73        2.70      2.13 o 
  -8  12   7        5.01        1.91      2.04 o 
  -7  12   7        0.10       -1.11      1.74 o 
  -6  12   7        4.86        6.89      2.16 o 
  -5  12   7       26.41       19.87      4.68 o 
  -4  12   7        0.44       -1.61      1.61 o 
  -3  12   7        6.60        4.76      1.67 o 
  -2  12   7        5.79        5.91      2.18 o 
  -1  12   7       29.60       23.92      2.24 o 
   0  12   7        0.04       -0.60      1.37 o 
   1  12   7        0.92        1.01      1.31 o 
   2  12   7        0.51        0.42      1.23 o 
   3  12   7        1.51        4.06      1.57 o 
   4  12   7        7.64        4.07      1.74 o 
  -9  13   7        8.60       11.58      2.66 o 
  -8  13   7       19.67       23.36      3.14 o 
  -7  13   7        1.58       -2.41      2.41 o 
  -6  13   7        1.92        0.65      2.33 o 
  -5  13   7        0.22       -1.90      1.90 o 
  -4  13   7        0.63       -0.14      1.63 o 
  -3  13   7        4.68        1.57      1.61 o 
  -2  13   7        0.47       -0.64      1.52 o 
  -1  13   7        1.54        1.09      1.58 o 
   0  13   7        0.04       -1.44      1.44 o 
   1  13   7       14.65       12.12      2.03 o 
   2  13   7       20.86       24.91      2.40 o 
   3  13   7       31.24       40.97      2.80 o 
  -7  14   7        3.22        4.09      2.72 o 
  -6  14   7        0.01        0.82      2.26 o 
  -5  14   7        3.99        3.93      2.37 o 
  -4  14   7        4.06        3.26      2.63 o 
  -3  14   7        0.90       -0.71      1.85 o 
  -2  14   7        1.49        2.43      1.74 o 
  -1  14   7        3.27        5.28      1.93 o 
   0  14   7        1.31       -0.86      1.69 o 
   1  14   7        4.12        1.64      1.76 o 
  -5  15   7        9.06       12.30      3.33 o 
  -4  15   7       31.65       39.14      4.33 o 
  -3  15   7        0.15       -2.20      4.44 o 
  -2  15   7        8.55       13.29      5.05 o 
  -2 -15   8        0.00        3.34      3.11 o 
  -1 -15   8        4.87        4.63      1.65 o 
   0 -15   8        2.71        3.86      2.03 o 
   1 -15   8       12.72       15.35      2.29 o 
   2 -15   8        5.78        7.48      2.60 o 
   3 -15   8        1.03        0.79      2.36 o 
   4 -15   8       13.39       14.32      4.39 o 
  -4 -14   8        1.45       -0.32      2.29 o 
  -3 -14   8        2.31        2.38      2.67 o 
  -2 -14   8        0.18        1.51      2.67 o 
  -1 -14   8        6.02        1.91      1.92 o 
   0 -14   8        4.10        5.45      2.00 o 
   1 -14   8        0.01       -0.66      2.05 o 
   2 -14   8       19.28       19.09      3.07 o 
   3 -14   8        6.15       10.31      2.87 o 
   4 -14   8        2.71        0.91      2.25 o 
   5 -14   8        0.47       -2.64      2.64 o 
  -6 -13   8        0.55        2.34      1.09 o 
  -5 -13   8        0.03       -0.79      1.12 o 
  -4 -13   8        0.18        1.42      1.56 o 
  -3 -13   8        0.30        0.37      1.66 o 
  -2 -13   8        1.91        6.07      2.96 o 
  -1 -13   8       10.39       12.51      1.60 o 
   0 -13   8       10.95        9.75      2.21 o 
   1 -13   8       14.89       19.27      4.43 o 
   2 -13   8        6.52        7.27      2.39 o 
   3 -13   8        0.17       -1.70      1.70 o 
   4 -13   8        1.26       -0.11      2.26 o 
   5 -13   8        3.53       -1.13      3.14 o 
   6 -13   8       10.30        7.70      4.09 o 
   7 -13   8        0.67        1.22      3.51 o 
  -7 -12   8        3.38        4.71      1.18 o 
  -6 -12   8        0.01       -0.46      1.03 o 
  -5 -12   8        5.71        5.41      1.24 o 
  -4 -12   8        8.05        3.21      1.29 o 
  -3 -12   8        0.04        0.16      1.19 o 
  -2 -12   8       42.16       39.65      2.09 o 
  -1 -12   8        0.05        1.94      1.52 o 
   0 -12   8        0.93       -0.05      1.74 o 
   1 -12   8       32.95       32.65      3.20 o 
   2 -12   8        0.45        3.61      1.61 o 
   3 -12   8        4.15       -0.84      2.02 o 
   4 -12   8        3.20       -0.75      2.13 o 
   5 -12   8        3.82        8.74      3.83 o 
   6 -12   8       43.00       62.47      7.20 o 
   7 -12   8        6.51       10.43      4.62 o 
   8 -12   8       11.02       23.18      5.84 o 
  -7 -11   8        0.11       -0.67      0.75 o 
  -6 -11   8        3.29        4.58      1.01 o 
  -5 -11   8        6.43        5.79      1.17 o 
  -4 -11   8        2.29        0.14      1.15 o 
  -3 -11   8        0.04        0.33      1.13 o 
  -2 -11   8        5.81        5.13      1.05 o 
  -1 -11   8       28.16       35.70      3.63 o 
   0 -11   8        1.32        3.51      1.82 o 
   1 -11   8       12.29       11.31      1.71 o 
   2 -11   8       31.28       27.46      4.78 o 
   3 -11   8        1.30       -0.73      1.92 o 
   4 -11   8       11.39       10.16      1.88 o 
   5 -11   8        6.90        5.00      1.93 o 
   6 -11   8        4.42        5.92      2.40 o 
   7 -11   8       20.81       19.23      5.00 o 
   8 -11   8        3.88       -0.67      3.66 o 
  -8 -10   8       20.98       14.90      1.83 o 
  -7 -10   8        6.50        5.93      0.78 o 
  -6 -10   8        2.58        1.68      0.78 o 
  -5 -10   8       18.65       22.05      1.31 o 
  -4 -10   8       16.51       19.45      1.33 o 
  -3 -10   8        5.02        4.09      1.12 o 
  -2 -10   8        2.13        1.84      0.81 o 
  -1 -10   8        9.33       10.45      1.28 o 
   0 -10   8       75.08       67.91      5.23 o 
   1 -10   8       25.64       26.97      1.62 o 
   2 -10   8        1.52       -1.27      1.27 o 
   3 -10   8        6.60        6.06      1.54 o 
   4 -10   8       25.88       31.11      2.50 o 
   5 -10   8       11.12       13.83      2.09 o 
   6 -10   8        0.04        0.24      1.49 o 
   7 -10   8        0.40        0.04      1.67 o 
   8 -10   8       10.07        8.34      2.37 o 
   9 -10   8        7.61       10.61      2.57 o 
  -9  -9   8        0.27        1.90      0.99 o 
  -8  -9   8        5.10        3.92      0.85 o 
  -7  -9   8       33.38       35.22      1.38 o 
  -6  -9   8       38.55       37.56      1.51 o 
  -5  -9   8       16.20       13.70      1.09 o 
  -4  -9   8        0.43        0.62      0.83 o 
  -3  -9   8       32.54       32.44      1.19 o 
  -2  -9   8        0.01       -0.45      0.66 o 
  -1  -9   8       28.12       24.45      1.17 o 
   0  -9   8       35.80       34.67      1.50 o 
   1  -9   8        2.49        3.92      1.36 o 
   2  -9   8      101.17       98.38      5.43 o 
   3  -9   8        3.85        2.21      1.32 o 
   4  -9   8        0.73       -0.03      1.21 o 
   5  -9   8        5.49        6.94      1.59 o 
   6  -9   8        0.91       -0.02      1.83 o 
   7  -9   8       30.86       30.99      3.17 o 
   8  -9   8        2.12        1.07      1.81 o 
   9  -9   8       18.73       25.88      3.21 o 
 -10  -8   8       11.57       12.92      1.23 o 
  -9  -8   8        0.31       -0.06      0.83 o 
  -8  -8   8        0.51        0.73      0.80 o 
  -7  -8   8       11.11       11.60      0.93 o 
  -6  -8   8        4.01        4.02      0.78 o 
  -5  -8   8       26.70       26.73      1.28 o 
  -4  -8   8        0.52        0.27      0.78 o 
  -3  -8   8       11.78       13.57      0.79 o 
  -2  -8   8       29.44       30.81      1.43 o 
  -1  -8   8      154.08      160.87      2.44 o 
   0  -8   8       50.54       49.44      1.45 o 
   1  -8   8      145.31      155.42      3.34 o 
   2  -8   8      387.16      382.88      8.95 o 
   3  -8   8      101.49      102.20      3.51 o 
   4  -8   8      138.15      152.96      4.41 o 
   5  -8   8        3.12        4.05      1.42 o 
   6  -8   8        9.37        9.55      1.96 o 
   7  -8   8       18.36       18.04      2.57 o 
   8  -8   8       42.83       42.69      4.42 o 
   9  -8   8        9.71       12.65      2.62 o 
  10  -8   8        1.13       -1.17      2.12 o 
 -11  -7   8        4.00        5.48      1.59 o 
 -10  -7   8        0.52        0.05      1.00 o 
  -9  -7   8       18.65       22.53      1.44 o 
  -8  -7   8        7.64        6.48      2.62 o 
  -7  -7   8       10.16       10.82      0.89 o 
  -6  -7   8        1.54        1.08      0.67 o 
  -5  -7   8      151.75      135.59      2.88 o 
  -4  -7   8        1.41        1.34      0.57 o 
  -3  -7   8       25.35       19.51      1.12 o 
  -2  -7   8       26.86       21.79      0.99 o 
  -1  -7   8      210.14      226.30      3.19 o 
   0  -7   8      315.53      311.92      4.42 o 
   1  -7   8      208.71      207.93      3.47 o 
   2  -7   8       41.05       47.51      2.51 o 
   3  -7   8      319.80      332.93      6.79 o 
   4  -7   8       98.33       99.84      3.57 o 
   5  -7   8        0.00       -0.69      2.01 o 
   6  -7   8       30.93       27.41      2.61 o 
   7  -7   8        0.28       -1.13      1.43 o 
   8  -7   8       89.33       97.60      4.65 o 
   9  -7   8       36.25       46.58      5.78 o 
  10  -7   8        2.87        6.51      2.77 o 
 -11  -6   8       12.08        7.46      1.37 o 
 -10  -6   8        4.42        6.35      1.24 o 
  -9  -6   8        0.03       -0.44      0.93 o 
  -8  -6   8       34.31       29.94      2.92 o 
  -7  -6   8        3.15        3.49      0.79 o 
  -6  -6   8       67.68       59.91      2.07 o 
  -5  -6   8       75.56       84.56      2.23 o 
  -4  -6   8       18.10       17.23      0.90 o 
  -3  -6   8       52.16       52.38      1.49 o 
  -2  -6   8       49.49       57.56      1.53 o 
  -1  -6   8        1.61        1.59      0.55 o 
   0  -6   8      519.99      536.72      6.22 o 
   1  -6   8      341.91      353.80      4.32 o 
   2  -6   8       42.17       51.18      1.48 o 
   3  -6   8      424.02      403.91      6.78 o 
   4  -6   8      156.83      149.46      4.29 o 
   5  -6   8      289.11      274.03      6.25 o 
   6  -6   8        7.59        4.23      1.75 o 
   7  -6   8       29.81       26.25      2.65 o 
   8  -6   8       18.88       22.85      2.75 o 
   9  -6   8        0.08        1.07      2.67 o 
  10  -6   8       10.20        3.81      3.75 o 
 -12  -5   8        7.59        6.18      2.58 o 
 -11  -5   8        0.98       -0.31      1.89 o 
 -10  -5   8        0.40       -1.07      1.07 o 
  -9  -5   8       47.66       46.98      2.24 o 
  -8  -5   8        1.70        1.00      0.96 o 
  -7  -5   8       11.42       12.75      1.02 o 
  -6  -5   8       99.21      104.42      2.37 o 
  -5  -5   8      233.98      224.04      2.90 o 
  -4  -5   8        0.02       -0.21      0.53 o 
  -3  -5   8        7.44        6.20      0.66 o 
  -2  -5   8        0.15       -0.38      0.51 o 
  -1  -5   8       42.36       48.10      2.72 o 
   0  -5   8      112.66      122.06      2.14 o 
   1  -5   8        1.49        0.82      0.46 o 
   2  -5   8       66.51       65.41      1.62 o 
   3  -5   8        1.65        4.50      0.79 o 
   4  -5   8      111.42      115.54      2.96 o 
   5  -5   8        9.25        6.48      1.49 o 
   6  -5   8        1.74        1.42      1.43 o 
   7  -5   8        1.41        0.09      1.40 o 
   8  -5   8        0.05        0.17      1.93 o 
   9  -5   8       55.76       59.15      5.16 o 
  10  -5   8        0.82       -1.02      2.11 o 
 -12  -4   8        3.29        4.06      1.82 o 
 -11  -4   8        0.05       -2.13      2.13 o 
 -10  -4   8        8.21        4.17      1.29 o 
  -9  -4   8       26.90       29.46      1.88 o 
  -8  -4   8      343.86      338.08      7.69 o 
  -7  -4   8       56.01       59.20      1.61 o 
  -6  -4   8      166.35      166.56      2.60 o 
  -5  -4   8       30.64       36.08      1.28 o 
  -4  -4   8        4.19        9.04      0.74 o 
  -3  -4   8        8.26        5.17      0.63 o 
  -2  -4   8        0.72        0.60      0.44 o 
  -1  -4   8        6.83        7.77      0.74 o 
   0  -4   8       63.50       69.79      1.40 o 
   1  -4   8      220.87      237.03      3.08 o 
   2  -4   8      263.70      280.88      3.55 o 
   3  -4   8      248.21      254.69      4.39 o 
   4  -4   8       96.30      105.90      2.74 o 
   5  -4   8       44.12       37.99      1.79 o 
   6  -4   8        0.15       -0.96      0.99 o 
   7  -4   8        2.32        0.85      1.69 o 
   8  -4   8        2.42        0.81      1.57 o 
   9  -4   8       12.55        8.96      2.58 o 
  10  -4   8       11.05       10.11      2.86 o 
 -12  -3   8        3.70        2.74      1.89 o 
 -11  -3   8        0.09       -0.99      1.55 o 
 -10  -3   8       23.95       21.42      1.83 o 
  -9  -3   8        3.34        3.67      0.81 o 
  -8  -3   8        0.72        0.84      0.77 o 
  -7  -3   8       50.59       48.54      1.47 o 
  -6  -3   8       72.75       69.04      1.64 o 
  -5  -3   8       12.47       14.70      0.79 o 
  -4  -3   8        2.88        1.89      0.53 o 
  -3  -3   8        7.15        5.67      0.96 o 
  -2  -3   8      115.33      117.93      2.08 o 
  -1  -3   8        0.02        0.48      0.48 o 
   0  -3   8        0.91       -0.01      0.43 o 
   1  -3   8      332.28      352.42      4.06 o 
   2  -3   8       78.72       87.11      1.87 o 
   3  -3   8        1.67        2.11      0.74 o 
   4  -3   8        5.72        4.51      0.89 o 
   5  -3   8       23.54       21.57      1.46 o 
   6  -3   8       50.43       43.14      2.15 o 
   7  -3   8        2.24        0.85      1.18 o 
   8  -3   8        1.73        0.92      1.56 o 
   9  -3   8        2.20        4.14      3.40 o 
  10  -3   8        1.17        0.99      2.08 o 
 -13  -2   8       18.34       23.53      2.92 o 
 -12  -2   8        2.96        2.14      1.35 o 
 -11  -2   8        0.92       -0.40      1.43 o 
 -10  -2   8        3.63        2.30      1.17 o 
  -9  -2   8       13.92       12.84      1.21 o 
  -8  -2   8      127.19      123.53      2.66 o 
  -7  -2   8       44.35       45.12      1.61 o 
  -6  -2   8       26.55       23.71      0.99 o 
  -5  -2   8       92.09      113.98      1.91 o 
  -4  -2   8       89.80       90.03      1.70 o 
  -3  -2   8       17.38       17.87      0.94 o 
  -2  -2   8       91.97       98.55      1.97 o 
  -1  -2   8      118.03      144.82      2.23 o 
   0  -2   8     1032.80     1112.46     10.98 o 
   1  -2   8      183.06      210.42      2.99 o 
   2  -2   8      111.38      117.23      2.30 o 
   3  -2   8        5.51        2.58      0.74 o 
   4  -2   8       46.64       45.42      1.69 o 
   5  -2   8       12.15       11.26      1.60 o 
   6  -2   8       81.55       73.88      2.89 o 
   7  -2   8       56.89       47.21      2.29 o 
   8  -2   8        8.09        9.53      1.70 o 
   9  -2   8        3.15        0.96      1.56 o 
  10  -2   8        2.76        0.33      6.32 o 
 -13  -1   8       16.20       15.63      1.92 o 
 -12  -1   8        1.01        1.86      1.41 o 
 -11  -1   8        0.51        0.45      1.28 o 
 -10  -1   8        7.76        8.03      1.44 o 
  -9  -1   8       51.37       48.62      2.12 o 
  -8  -1   8      416.42      430.83      7.44 o 
  -7  -1   8     1218.70     1206.65     20.04 o 
  -6  -1   8        5.63        4.68      0.85 o 
  -5  -1   8      186.27      197.46      2.99 o 
  -4  -1   8      213.04      244.65      3.26 o 
  -3  -1   8      210.54      230.42      2.92 o 
  -2  -1   8       76.22       99.00      1.70 o 
  -1  -1   8        4.75        5.05      0.57 o 
   0  -1   8       10.50       10.48      0.81 o 
   1  -1   8      634.69      684.98      6.99 o 
   2  -1   8       26.02       30.51      1.20 o 
   3  -1   8        5.49        6.71      0.85 o 
   4  -1   8        3.04        5.83      1.05 o 
   5  -1   8        1.55       -0.62      0.88 o 
   6  -1   8       20.08       15.64      1.53 o 
   7  -1   8       43.62       41.22      2.16 o 
   8  -1   8        0.06       -0.99      1.21 o 
   9  -1   8        0.50       -1.09      1.32 o 
  10  -1   8        4.86        1.80      2.19 o 
 -13   0   8        1.04        3.83      1.65 o 
 -12   0   8       52.47       48.94      2.85 o 
 -11   0   8        0.03        0.69      1.39 o 
 -10   0   8       13.64       13.06      1.70 o 
  -9   0   8        3.76        1.83      1.64 o 
  -8   0   8       82.65       83.75      2.76 o 
  -7   0   8      138.82      142.51      4.46 o 
  -6   0   8      435.62      429.89      5.51 o 
  -5   0   8       60.16       66.62      1.60 o 
  -4   0   8      575.82      588.07      6.17 o 
  -3   0   8       61.87       62.46      1.77 o 
  -2   0   8       16.41       14.96      0.72 o 
  -1   0   8       91.07       95.27      1.73 o 
   0   0   8       11.04       14.00      0.79 o 
   1   0   8      873.95      909.19     10.10 o 
   2   0   8       13.41       12.72      0.91 o 
   3   0   8       10.11        5.35      0.73 o 
   4   0   8       12.63        7.86      0.94 o 
   5   0   8       22.96       26.28      1.69 o 
   6   0   8        0.53       -0.42      0.98 o 
   7   0   8        1.22        1.48      1.53 o 
   8   0   8       10.09        6.66      1.71 o 
   9   0   8        0.97        2.00      1.52 o 
  10   0   8        8.41        8.79      2.36 o 
 -13   1   8        1.47       -0.89      1.63 o 
 -12   1   8       10.41        8.61      1.83 o 
 -11   1   8       28.67       27.57      2.72 o 
 -10   1   8       17.94       20.20      1.99 o 
  -9   1   8        1.59        1.71      1.23 o 
  -8   1   8        1.12        0.85      1.01 o 
  -7   1   8        3.41        2.53      0.95 o 
  -6   1   8      356.42      357.27      4.63 o 
  -5   1   8        2.68        3.31      0.63 o 
  -4   1   8      141.81      158.47      2.39 o 
  -3   1   8      162.60      147.79      2.25 o 
  -2   1   8        1.26        1.99      0.50 o 
  -1   1   8      104.62       98.88      1.73 o 
   0   1   8        3.52        0.91      0.59 o 
   1   1   8       44.14       52.63      1.67 o 
   2   1   8      935.86      930.68      8.81 o 
   3   1   8      176.35      178.41      2.75 o 
   4   1   8       44.69       47.67      1.79 o 
   5   1   8       64.38       63.20      2.32 o 
   6   1   8        0.83       -0.97      0.97 o 
   7   1   8        0.79       -0.12      1.16 o 
   8   1   8        3.56        2.20      1.32 o 
   9   1   8       28.32       23.95      2.26 o 
  10   1   8        5.68        7.34      2.02 o 
 -13   2   8        0.39        2.16      1.69 o 
 -12   2   8        0.93       -0.11      1.73 o 
 -11   2   8       49.59       52.43      2.97 o 
 -10   2   8        0.92        2.19      1.43 o 
  -9   2   8       53.59       48.31      2.67 o 
  -8   2   8       61.25       48.78      2.25 o 
  -7   2   8       60.34       50.86      1.78 o 
  -6   2   8       28.34       22.60      0.95 o 
  -5   2   8      116.97      104.32      1.97 o 
  -4   2   8       38.11       35.62      1.12 o 
  -3   2   8        4.82        3.61      0.67 o 
  -2   2   8      219.72      212.14      2.75 o 
  -1   2   8      549.53      540.38      6.31 o 
   0   2   8      209.76      216.73      3.23 o 
   1   2   8        0.34        1.28      0.56 o 
   2   2   8      550.10      543.01      5.86 o 
   3   2   8       18.05       26.74      1.22 o 
   4   2   8      166.74      152.14      3.50 o 
   5   2   8        7.37        5.34      1.51 o 
   6   2   8        0.55       -0.95      1.05 o 
   7   2   8        9.28        7.28      1.68 o 
   8   2   8       13.19        9.99      1.76 o 
   9   2   8        0.51        1.42      1.58 o 
  10   2   8        2.43        1.14      1.71 o 
 -13   3   8        0.31       -0.04      1.67 o 
 -12   3   8        5.29        6.99      1.92 o 
 -11   3   8        0.07        2.71      1.58 o 
 -10   3   8       14.21       10.38      1.85 o 
  -9   3   8      129.20      128.31      6.01 o 
  -8   3   8       20.97       21.65      1.76 o 
  -7   3   8       54.38       52.88      3.15 o 
  -6   3   8       10.91        8.56      0.76 o 
  -5   3   8        3.31        2.87      0.63 o 
  -4   3   8       50.97       65.12      2.26 o 
  -3   3   8       93.89      104.08      1.98 o 
  -2   3   8        6.03        4.46      0.70 o 
  -1   3   8       16.77       15.63      1.05 o 
   0   3   8      100.54       96.57      1.85 o 
   1   3   8        4.94        3.66      0.65 o 
   2   3   8      160.46      163.05      2.45 o 
   3   3   8     1163.13     1165.85     12.67 o 
   4   3   8        3.32        1.43      1.10 o 
   5   3   8        0.19       -0.41      1.03 o 
   6   3   8        4.68        5.24      1.39 o 
   7   3   8       40.10       44.11      2.78 o 
   8   3   8       17.90       23.22      2.12 o 
   9   3   8        9.42       11.11      1.92 o 
 -13   4   8        0.01        0.10      1.93 o 
 -12   4   8        1.52        0.84      1.73 o 
 -11   4   8        6.89        4.36      1.78 o 
 -10   4   8        9.21       10.92      1.92 o 
  -9   4   8        7.02        5.57      1.68 o 
  -8   4   8      104.46       97.09      3.84 o 
  -7   4   8       39.15       33.93      1.64 o 
  -6   4   8       41.45       42.01      1.62 o 
  -5   4   8       74.52       74.54      1.89 o 
  -4   4   8      396.78      375.86      5.22 o 
  -3   4   8      492.92      500.72      6.45 o 
  -2   4   8       48.74       55.78      1.70 o 
  -1   4   8      191.21      227.98      3.45 o 
   0   4   8      123.41      133.21      2.36 o 
   1   4   8       44.95       46.00      1.33 o 
   2   4   8        0.14        1.33      0.79 o 
   3   4   8     1362.37     1305.45     16.45 o 
   4   4   8       38.99       39.61      2.90 o 
   5   4   8        1.10        1.64      1.19 o 
   6   4   8       75.30       88.98      3.19 o 
   7   4   8       68.83       72.14      3.03 o 
   8   4   8        6.03       10.12      1.90 o 
   9   4   8       36.75       41.35      2.83 o 
 -13   5   8        0.45       -2.00      2.00 o 
 -12   5   8        1.07        0.20      1.79 o 
 -11   5   8        8.85        8.28      2.03 o 
 -10   5   8        1.19       -1.37      1.42 o 
  -9   5   8       38.32       39.85      2.40 o 
  -8   5   8       57.41       54.46      2.69 o 
  -7   5   8       40.36       37.39      1.81 o 
  -6   5   8       48.51       39.90      1.94 o 
  -5   5   8       37.61       36.75      1.67 o 
  -4   5   8      646.06      622.02      7.82 o 
  -3   5   8       60.49       59.22      2.03 o 
  -2   5   8       78.95       96.95      2.49 o 
  -1   5   8        0.00        0.11      0.46 o 
   0   5   8        2.04        1.73      0.60 o 
   1   5   8        1.15        2.03      0.68 o 
   2   5   8        3.60        1.81      1.13 o 
   3   5   8      152.01      149.19      3.25 o 
   4   5   8       76.17       62.77      2.58 o 
   5   5   8       68.66       71.92      3.78 o 
   6   5   8       37.14       36.49      2.23 o 
   7   5   8        0.00        3.27      1.46 o 
   8   5   8        0.35        2.36      1.51 o 
   9   5   8        1.72       -1.52      1.52 o 
 -13   6   8        4.99        1.42      3.63 o 
 -12   6   8        0.42        1.70      2.28 o 
 -11   6   8        1.59        1.91      1.86 o 
 -10   6   8       20.45       23.31      2.45 o 
  -9   6   8        9.83       11.52      1.74 o 
  -8   6   8        6.82        2.83      1.24 o 
  -7   6   8       99.15      116.32      3.37 o 
  -6   6   8       36.22       40.44      2.03 o 
  -5   6   8       94.53       85.99      2.76 o 
  -4   6   8      112.06      113.55      2.58 o 
  -3   6   8       76.37       68.34      2.00 o 
  -2   6   8       42.50       56.12      1.95 o 
  -1   6   8        6.72        7.01      0.85 o 
   0   6   8        5.98        4.95      0.90 o 
   1   6   8       11.95       10.29      1.19 o 
   2   6   8       33.32       31.26      1.60 o 
   3   6   8      104.76      106.99      2.95 o 
   4   6   8        4.04        4.23      1.31 o 
   5   6   8        3.42        0.26      1.17 o 
   6   6   8        0.02       -1.20      1.20 o 
   7   6   8        7.13        7.14      1.61 o 
   8   6   8        8.07        8.58      1.91 o 
 -12   7   8        3.81        5.58      3.95 o 
 -11   7   8        0.48       -2.53      2.53 o 
 -10   7   8        1.12        0.02      2.03 o 
  -9   7   8       16.97       18.27      1.83 o 
  -8   7   8       22.44       20.78      1.88 o 
  -7   7   8       53.73       45.92      2.32 o 
  -6   7   8      102.84       86.23      2.94 o 
  -5   7   8      314.15      298.22      5.26 o 
  -4   7   8       57.37       57.38      2.91 o 
  -3   7   8        1.44        0.04      0.69 o 
  -2   7   8       26.84       26.78      1.69 o 
  -1   7   8       19.94       19.57      1.53 o 
   0   7   8       16.44       17.33      1.40 o 
   1   7   8       19.46       23.60      1.57 o 
   2   7   8       58.65       44.04      1.84 o 
   3   7   8        9.39        7.63      1.35 o 
   4   7   8       12.41       17.01      1.71 o 
   5   7   8       12.87       13.84      1.69 o 
   6   7   8       14.11       13.64      1.83 o 
   7   7   8        3.81        4.89      1.59 o 
   8   7   8        5.09        3.42      1.71 o 
 -12   8   8        3.54        3.66      3.60 o 
 -11   8   8        0.28       -0.87      2.90 o 
 -10   8   8        0.02        0.28      2.11 o 
  -9   8   8        7.49        6.84      1.94 o 
  -8   8   8       36.06       26.05      2.68 o 
  -7   8   8        0.03        0.06      1.57 o 
  -6   8   8       84.32       89.01      4.05 o 
  -5   8   8       20.31       20.27      1.75 o 
  -4   8   8        9.87        7.04      1.32 o 
  -3   8   8       27.04       23.95      1.72 o 
  -2   8   8        0.54       -0.75      0.98 o 
  -1   8   8      176.73      158.34      4.81 o 
   0   8   8        3.37        2.21      1.10 o 
   1   8   8       33.51       26.39      1.89 o 
   2   8   8        7.74        7.12      1.24 o 
   3   8   8        0.61        1.13      1.05 o 
   4   8   8        6.72        9.17      1.55 o 
   5   8   8       14.66       17.38      1.85 o 
   6   8   8        0.13       -1.31      1.31 o 
   7   8   8        0.01       -1.42      1.42 o 
 -12   9   8        0.63        0.46      3.51 o 
 -11   9   8        0.00       -2.12      2.12 o 
 -10   9   8        7.20        1.44      2.32 o 
  -9   9   8        1.90        1.62      1.78 o 
  -8   9   8        9.07       11.25      2.18 o 
  -7   9   8       48.43       43.08      3.23 o 
  -6   9   8       24.14       27.01      2.72 o 
  -5   9   8        0.21        0.52      1.54 o 
  -4   9   8        1.12       -0.15      1.14 o 
  -3   9   8        0.24       -1.01      1.13 o 
  -2   9   8       73.96       57.08      2.52 o 
  -1   9   8        4.68        3.35      1.26 o 
   0   9   8      166.16      142.08      4.22 o 
   1   9   8        2.27        2.84      1.23 o 
   2   9   8        0.13       -0.37      1.01 o 
   3   9   8        0.52        0.97      1.12 o 
   4   9   8        8.23        9.78      2.01 o 
   5   9   8       18.37       26.81      2.12 o 
   6   9   8        1.56        1.32      1.55 o 
 -11  10   8        0.81       -0.07      2.60 o 
 -10  10   8        0.00       -1.70      1.70 o 
  -9  10   8        0.71       -0.16      1.85 o 
  -8  10   8       15.34       16.23      2.57 o 
  -7  10   8        1.10        3.49      1.88 o 
  -6  10   8       90.17       87.29      4.60 o 
  -5  10   8        7.57        7.41      2.06 o 
  -4  10   8        9.46        8.31      1.66 o 
  -3  10   8      104.91       97.96      3.42 o 
  -2  10   8       52.95       51.08      2.47 o 
  -1  10   8        5.50        5.22      1.54 o 
   0  10   8       55.47       55.16      4.04 o 
   1  10   8        0.01        0.45      1.19 o 
   2  10   8       28.47       27.64      1.90 o 
   3  10   8        1.21        0.61      1.43 o 
   4  10   8        0.91        0.26      1.21 o 
   5  10   8        5.59        7.02      1.75 o 
 -10  11   8        0.02       -0.02      1.98 o 
  -9  11   8        1.07       -0.68      2.03 o 
  -8  11   8        4.00        1.15      1.95 o 
  -7  11   8        4.68        6.12      2.09 o 
  -6  11   8       47.19       51.64      3.64 o 
  -5  11   8       16.80       21.68      2.66 o 
  -4  11   8       11.48       11.12      1.88 o 
  -3  11   8        3.18        2.76      1.47 o 
  -2  11   8        1.68        1.51      1.38 o 
  -1  11   8        5.15        3.37      1.51 o 
   0  11   8       24.22       17.17      2.03 o 
   1  11   8        4.77        0.09      1.33 o 
   2  11   8        0.40        0.64      1.19 o 
   3  11   8        8.01        8.28      1.51 o 
   4  11   8        0.03        0.15      1.39 o 
  -9  12   8        1.03       -0.09      1.94 o 
  -8  12   8        3.54        0.84      2.05 o 
  -7  12   8       30.46       35.54      5.54 o 
  -6  12   8        1.36        0.04      1.80 o 
  -5  12   8       28.07       31.03      3.77 o 
  -4  12   8        2.52       -0.91      3.22 o 
  -3  12   8        0.07        0.22      1.43 o 
  -2  12   8       13.56       12.42      1.97 o 
  -1  12   8        0.42        0.25      1.38 o 
   0  12   8        0.02        0.84      1.60 o 
   1  12   8        3.92        7.23      1.53 o 
   2  12   8        6.27        8.29      1.57 o 
   3  12   8       12.31       14.14      2.11 o 
  -8  13   8        4.39        1.91      4.21 o 
  -7  13   8        3.89        5.08      3.19 o 
  -6  13   8        0.43        0.34      2.48 o 
  -5  13   8        1.33       -0.93      3.82 o 
  -4  13   8        5.45        2.20      2.22 o 
  -3  13   8        0.06        1.44      1.80 o 
  -2  13   8        8.56        9.26      2.05 o 
  -1  13   8        1.45       -1.46      1.46 o 
   0  13   8       12.60       12.89      2.14 o 
   1  13   8       21.38       29.09      2.47 o 
   2  13   8       17.57       30.76      2.89 o 
  -6  14   8        0.47       -2.12      3.35 o 
  -5  14   8        0.01       -0.71      2.25 o 
  -4  14   8       10.90       18.60      3.56 o 
  -3  14   8        2.07       -0.89      7.14 o 
  -2  14   8        2.75        4.38      2.18 o 
  -1  14   8        2.16        0.60      1.66 o 
   0  14   8        0.98        2.24      1.82 o 
   1 -15   9        6.50        5.57      2.53 o 
  -3 -14   9        2.80       -1.02      2.56 o 
  -2 -14   9        9.32        9.09      3.34 o 
  -1 -14   9        0.00       -1.11      2.44 o 
   0 -14   9        3.42        3.24      2.05 o 
   1 -14   9        0.66       -0.85      3.51 o 
   2 -14   9        0.23        1.38      2.24 o 
   3 -14   9        4.94        8.20      2.86 o 
   4 -14   9        0.02       -2.18      3.08 o 
  -5 -13   9        0.49        0.10      3.86 o 
  -4 -13   9        0.01        0.26      2.35 o 
  -3 -13   9        1.24        5.02      2.79 o 
  -2 -13   9        8.56        5.52      1.37 o 
  -1 -13   9        2.74        2.51      1.72 o 
   0 -13   9        0.53       -0.93      1.81 o 
   1 -13   9       16.69       14.28      2.70 o 
   2 -13   9       26.37       32.31      3.50 o 
   3 -13   9        1.96        0.51      2.21 o 
   4 -13   9        1.68        0.62      2.49 o 
   5 -13   9        0.83       -3.11      3.11 o 
   6 -13   9        1.07        1.83      3.83 o 
  -6 -12   9       30.81       29.01      1.82 o 
  -5 -12   9       33.59       28.23      1.92 o 
  -4 -12   9       11.66        7.53      1.82 o 
  -3 -12   9        4.03        0.58      2.32 o 
  -2 -12   9        0.00       -1.23      1.23 o 
  -1 -12   9        2.17        1.55      1.70 o 
   0 -12   9       24.81       27.91      2.82 o 
   1 -12   9        2.63        2.88      2.05 o 
   2 -12   9       25.66       27.70      3.30 o 
   3 -12   9        8.40       11.07      2.84 o 
   4 -12   9        3.73        1.59      4.25 o 
   5 -12   9       16.79       19.37      5.14 o 
   6 -12   9        2.76        6.68      4.15 o 
   7 -12   9        0.02        5.05      4.12 o 
  -7 -11   9        4.20        6.31      1.13 o 
  -6 -11   9        5.91        6.57      1.23 o 
  -5 -11   9       68.26       67.17      4.37 o 
  -4 -11   9        1.86       -0.15      1.21 o 
  -3 -11   9        2.23        2.24      1.29 o 
  -2 -11   9        8.59        8.49      1.99 o 
  -1 -11   9        0.82       -0.13      2.09 o 
   0 -11   9       63.37       53.57      3.80 o 
   1 -11   9        5.74        2.66      2.03 o 
   2 -11   9        0.60        0.08      2.44 o 
   3 -11   9       43.68       44.23      3.96 o 
   4 -11   9       22.01       27.92      3.63 o 
   5 -11   9        9.61        9.15      3.92 o 
   6 -11   9        5.93        3.47      2.31 o 
   7 -11   9        0.00       -0.89      2.31 o 
   8 -11   9        0.28        3.17      4.65 o 
  -8 -10   9       10.86       11.59      1.06 o 
  -7 -10   9       15.06       12.58      1.69 o 
  -6 -10   9       12.86       12.13      1.70 o 
  -5 -10   9      164.39      161.88      3.60 o 
  -4 -10   9       17.14       19.28      1.43 o 
  -3 -10   9        0.26       -0.17      0.68 o 
  -2 -10   9        0.21       -0.81      0.81 o 
  -1 -10   9        0.09       -0.33      1.53 o 
   0 -10   9        5.41        4.94      1.94 o 
   1 -10   9       99.84      101.05      4.98 o 
   2 -10   9       38.47       41.68      3.02 o 
   3 -10   9       25.96       24.92      2.31 o 
   4 -10   9        1.65        1.52      1.57 o 
   5 -10   9       14.87       17.34      2.73 o 
   6 -10   9        2.09        2.49      2.13 o 
   7 -10   9        0.06        1.49      2.17 o 
   8 -10   9        1.14       -0.24      2.44 o 
  -9  -9   9        0.33       -0.50      0.90 o 
  -8  -9   9       10.38       12.19      1.08 o 
  -7  -9   9       30.06       27.64      1.37 o 
  -6  -9   9       13.42       12.14      1.14 o 
  -5  -9   9       38.11       36.16      1.65 o 
  -4  -9   9        2.77        1.82      0.97 o 
  -3  -9   9       31.89       34.29      1.60 o 
  -2  -9   9        5.78        3.79      0.97 o 
  -1  -9   9        8.99        6.22      0.93 o 
   0  -9   9        3.61        0.93      1.04 o 
   1  -9   9       58.42       50.23      2.61 o 
   2  -9   9        9.41       12.19      2.42 o 
   3  -9   9        0.24       -0.29      1.39 o 
   4  -9   9        9.02        7.12      1.87 o 
   5  -9   9        7.60        9.30      2.09 o 
   6  -9   9        5.79        4.53      1.91 o 
   7  -9   9        0.19       -1.69      1.69 o 
   8  -9   9       13.81       19.49      3.40 o 
   9  -9   9        5.71        4.44      2.25 o 
 -10  -8   9        0.00       -1.00      1.00 o 
  -9  -8   9        6.40        5.68      1.11 o 
  -8  -8   9       10.68       11.71      1.07 o 
  -7  -8   9       21.07       22.24      1.26 o 
  -6  -8   9       53.45       51.30      1.88 o 
  -5  -8   9       48.56       41.13      2.67 o 
  -4  -8   9        0.04       -0.60      0.60 o 
  -3  -8   9        0.57       -0.25      0.62 o 
  -2  -8   9       62.91       59.04      2.53 o 
  -1  -8   9        0.22       -0.12      0.70 o 
   0  -8   9       64.94       70.25      2.29 o 
   1  -8   9      350.25      360.61      6.91 o 
   2  -8   9        1.19        0.82      1.21 o 
   3  -8   9        4.22        2.74      1.39 o 
   4  -8   9        1.18       -0.29      1.28 o 
   5  -8   9       17.94       18.15      2.94 o 
   6  -8   9        0.04        3.67      1.72 o 
   7  -8   9       26.00       27.51      2.93 o 
   8  -8   9       28.00       25.70      3.04 o 
   9  -8   9       15.12       12.45      2.68 o 
 -10  -7   9        0.28       -0.05      1.05 o 
  -9  -7   9        5.95        8.41      1.24 o 
  -8  -7   9       10.48        8.80      1.03 o 
  -7  -7   9       51.20       53.55      3.25 o 
  -6  -7   9       63.70       68.92      2.26 o 
  -5  -7   9      159.09      156.49      3.45 o 
  -4  -7   9      157.96      153.35      2.75 o 
  -3  -7   9       44.33       38.66      1.45 o 
  -2  -7   9      215.09      222.04      3.42 o 
  -1  -7   9        2.12        1.10      0.73 o 
   0  -7   9       32.81       31.07      1.34 o 
   1  -7   9       11.31        8.72      1.23 o 
   2  -7   9      606.75      623.37      9.58 o 
   3  -7   9       20.09       14.99      1.85 o 
   4  -7   9       13.60       14.02      1.81 o 
   5  -7   9        3.19        1.90      1.61 o 
   6  -7   9        4.99        1.50      1.68 o 
   7  -7   9       18.16       12.85      2.31 o 
   8  -7   9       24.00       20.84      2.81 o 
   9  -7   9        3.56        7.71      2.39 o 
 -11  -6   9        0.03        0.37      1.90 o 
 -10  -6   9        1.21        0.36      1.13 o 
  -9  -6   9       16.08       17.02      2.02 o 
  -8  -6   9        0.71        1.34      0.91 o 
  -7  -6   9       17.34       15.88      1.22 o 
  -6  -6   9        2.37        3.73      0.94 o 
  -5  -6   9      333.68      322.49      4.22 o 
  -4  -6   9      266.82      269.88      4.07 o 
  -3  -6   9      740.76      749.97     13.61 o 
  -2  -6   9       29.15       32.61      1.27 o 
  -1  -6   9        7.83        7.33      0.75 o 
   0  -6   9      185.27      181.86      3.03 o 
   1  -6   9       23.36       18.91      1.23 o 
   2  -6   9      336.21      352.05      6.26 o 
   3  -6   9       84.06       89.37      3.04 o 
   4  -6   9       64.09       57.03      2.79 o 
   5  -6   9        2.43        1.63      1.52 o 
   6  -6   9        3.18        2.68      1.61 o 
   7  -6   9       30.50       31.14      2.96 o 
   8  -6   9       18.08       20.28      2.78 o 
   9  -6   9        0.36        3.13      2.11 o 
 -11  -5   9        2.31        1.42      2.54 o 
 -10  -5   9        1.91        4.24      1.29 o 
  -9  -5   9       11.83        6.45      1.29 o 
  -8  -5   9       20.19       19.56      1.48 o 
  -7  -5   9        6.53        5.07      1.08 o 
  -6  -5   9       56.50       51.92      1.42 o 
  -5  -5   9        6.54       10.00      0.83 o 
  -4  -5   9       61.86       72.44      1.87 o 
  -3  -5   9       14.08       12.02      0.88 o 
  -2  -5   9       66.24       68.22      1.89 o 
  -1  -5   9        9.86       12.72      0.93 o 
   0  -5   9       82.65       73.25      1.84 o 
   1  -5   9       54.98       62.23      1.63 o 
   2  -5   9       37.65       43.50      1.77 o 
   3  -5   9      682.71      657.40     10.03 o 
   4  -5   9        2.22        0.37      1.59 o 
   5  -5   9        0.14       -1.31      1.31 o 
   6  -5   9        0.32        0.95      1.51 o 
   7  -5   9       18.98       22.37      5.36 o 
   8  -5   9        0.00       -1.50      1.53 o 
   9  -5   9        0.76       -2.09      2.09 o 
  10  -5   9        0.19        2.03      3.54 o 
 -12  -4   9        9.79        7.43      2.01 o 
 -11  -4   9        1.03        1.04      2.82 o 
 -10  -4   9        6.51        5.88      1.71 o 
  -9  -4   9        2.07       -0.10      1.11 o 
  -8  -4   9        9.94       10.74      1.34 o 
  -7  -4   9        2.46        0.78      0.68 o 
  -6  -4   9       93.89       88.97      1.92 o 
  -5  -4   9       92.60       88.89      1.90 o 
  -4  -4   9        2.27        0.51      0.65 o 
  -3  -4   9       79.91       82.98      1.88 o 
  -2  -4   9        1.67        1.14      0.63 o 
  -1  -4   9      411.87      378.95      4.89 o 
   0  -4   9       59.53       67.05      1.64 o 
   1  -4   9       18.14       20.25      0.98 o 
   2  -4   9        4.12        5.78      0.77 o 
   3  -4   9      280.15      294.95      5.05 o 
   4  -4   9      181.89      200.57      4.06 o 
   5  -4   9        4.23        1.81      1.54 o 
   6  -4   9        0.13       -1.32      1.32 o 
   7  -4   9       10.72        9.85      2.05 o 
   8  -4   9        0.02        1.42      1.77 o 
   9  -4   9        0.42       -1.81      1.81 o 
  10  -4   9        1.40        0.84      3.51 o 
 -12  -3   9        0.66       -0.67      1.78 o 
 -11  -3   9        2.18        2.82      1.71 o 
 -10  -3   9       20.07       17.64      1.43 o 
  -9  -3   9        3.36        1.56      0.94 o 
  -8  -3   9       72.08       71.31      2.10 o 
  -7  -3   9      332.02      329.64      4.78 o 
  -6  -3   9        6.82        6.02      0.75 o 
  -5  -3   9      147.43      141.39      3.18 o 
  -4  -3   9        0.92       -0.22      0.57 o 
  -3  -3   9       17.93       13.38      1.02 o 
  -2  -3   9        1.93       -0.05      0.55 o 
  -1  -3   9      423.20      460.75      5.28 o 
   0  -3   9        3.70        6.16      0.70 o 
   1  -3   9       40.30       39.69      1.23 o 
   2  -3   9        0.44       -0.40      0.53 o 
   3  -3   9        2.33        2.45      0.82 o 
   4  -3   9        4.60        1.84      0.90 o 
   5  -3   9       12.00        8.51      1.44 o 
   6  -3   9        2.06        2.06      2.15 o 
   7  -3   9        4.93        3.81      1.74 o 
   8  -3   9       32.13       32.62      4.43 o 
   9  -3   9       14.06       15.57      3.08 o 
  10  -3   9        1.07        4.68      3.40 o 
 -12  -2   9        5.60        3.95      1.51 o 
 -11  -2   9       20.38       18.45      2.18 o 
 -10  -2   9        6.85        9.44      2.03 o 
  -9  -2   9       16.37       15.05      1.37 o 
  -8  -2   9       57.68       55.63      2.88 o 
  -7  -2   9       10.14       11.65      1.00 o 
  -6  -2   9      450.48      407.05      7.44 o 
  -5  -2   9       65.09       64.82      1.46 o 
  -4  -2   9      186.88      196.75      2.95 o 
  -3  -2   9       12.06       10.76      0.88 o 
  -2  -2   9      279.96      323.16      3.94 o 
  -1  -2   9      341.89      340.38      4.17 o 
   0  -2   9        0.05        0.46      0.58 o 
   1  -2   9        0.58       -0.36      0.49 o 
   2  -2   9       76.76       66.72      1.92 o 
   3  -2   9        2.92        3.40      0.85 o 
   4  -2   9       48.98       50.57      1.99 o 
   5  -2   9        0.09       -1.34      1.57 o 
   6  -2   9       94.83       88.09      3.03 o 
   7  -2   9        0.64       -1.22      1.22 o 
   8  -2   9        0.87       -0.70      1.89 o 
   9  -2   9        5.15        2.10      2.22 o 
  10  -2   9        4.26        8.63      3.95 o 
 -12  -1   9        6.44        5.91      2.45 o 
 -11  -1   9        5.36        7.37      1.61 o 
 -10  -1   9        5.87        6.64      2.38 o 
  -9  -1   9        0.06       -1.04      1.04 o 
  -8  -1   9        8.73        7.44      1.25 o 
  -7  -1   9      713.81      734.02     10.15 o 
  -6  -1   9        1.36        2.03      0.69 o 
  -5  -1   9        6.54        5.65      0.75 o 
  -4  -1   9       53.83       59.42      1.49 o 
  -3  -1   9       74.46       82.13      1.63 o 
  -2  -1   9       40.05       43.58      1.20 o 
  -1  -1   9      133.65      131.16      2.20 o 
   0  -1   9      177.42      197.54      3.11 o 
   1  -1   9        0.93        0.16      0.70 o 
   2  -1   9       69.68       61.27      1.80 o 
   3  -1   9       76.59       65.10      1.92 o 
   4  -1   9       44.92       33.10      1.78 o 
   5  -1   9      161.69      151.60      3.70 o 
   6  -1   9       14.70       16.47      1.61 o 
   7  -1   9       71.54       67.21      2.71 o 
   8  -1   9        0.02       -1.48      1.48 o 
   9  -1   9        1.54       -0.56      2.22 o 
  10  -1   9        6.63       -0.29      3.37 o 
 -13   0   9        0.04       -1.20      1.50 o 
 -12   0   9        9.75       16.21      2.09 o 
 -11   0   9        0.11        0.05      1.37 o 
 -10   0   9        1.54        2.68      1.38 o 
  -9   0   9       20.22       18.39      1.86 o 
  -8   0   9       13.75       12.96      1.76 o 
  -7   0   9      495.99      454.88      7.02 o 
  -6   0   9        4.28        7.05      0.94 o 
  -5   0   9      163.91      164.54      2.72 o 
  -4   0   9       91.09       89.06      1.77 o 
  -3   0   9        1.69        1.47      0.44 o 
  -2   0   9       78.90       79.24      1.64 o 
  -1   0   9       19.62       20.28      0.87 o 
   0   0   9      755.74      812.62      8.16 o 
   1   0   9       63.06       65.60      1.84 o 
   2   0   9       17.19       15.04      1.08 o 
   3   0   9        0.70       -0.33      0.75 o 
   4   0   9      146.35      152.28      3.55 o 
   5   0   9        3.51        1.98      1.10 o 
   6   0   9       15.48       13.90      1.56 o 
   7   0   9       18.67       23.58      2.03 o 
   8   0   9        0.74       -0.44      1.36 o 
   9   0   9        7.25        8.69      2.19 o 
  10   0   9        1.67        1.02      3.22 o 
 -13   1   9        2.28        1.64      1.72 o 
 -12   1   9        4.86        2.49      1.69 o 
 -11   1   9        7.87        7.43      1.80 o 
 -10   1   9        3.21        4.91      1.52 o 
  -9   1   9        0.08       -0.35      1.46 o 
  -8   1   9        4.92        2.94      1.29 o 
  -7   1   9        8.38        4.43      1.00 o 
  -6   1   9     2065.17     2109.01     24.21 o 
  -5   1   9      390.22      366.29      4.45 o 
  -4   1   9       96.82       99.46      1.92 o 
  -3   1   9       34.91       34.76      1.13 o 
  -2   1   9       54.61       55.10      1.33 o 
  -1   1   9        1.15        2.88      0.60 o 
   0   1   9       55.02       59.29      1.66 o 
   1   1   9      337.20      328.52      4.88 o 
   2   1   9      190.18      185.43      3.20 o 
   3   1   9        0.55       -0.73      0.73 o 
   4   1   9      136.32      126.39      3.27 o 
   5   1   9        0.82        1.52      1.57 o 
   6   1   9       18.50       14.27      1.57 o 
   7   1   9        1.72        0.19      1.28 o 
   8   1   9        2.88        3.52      1.55 o 
   9   1   9        1.12       -0.38      1.87 o 
 -13   2   9       17.93       25.44      3.20 o 
 -12   2   9        3.58        2.31      1.72 o 
 -11   2   9        8.83        7.63      1.82 o 
 -10   2   9       10.31       12.89      1.92 o 
  -9   2   9        2.73        1.89      1.45 o 
  -8   2   9       48.66       43.46      2.55 o 
  -7   2   9       17.98       21.66      1.53 o 
  -6   2   9      178.49      168.76      3.38 o 
  -5   2   9       95.03       97.56      2.08 o 
  -4   2   9      137.77      145.08      2.41 o 
  -3   2   9       58.72       51.31      1.27 o 
  -2   2   9        0.61       -0.33      0.52 o 
  -1   2   9        5.84        4.72      0.76 o 
   0   2   9        8.44       11.52      0.92 o 
   1   2   9      128.68      131.00      2.54 o 
   2   2   9       11.69        8.23      0.93 o 
   3   2   9      169.26      160.94      3.71 o 
   4   2   9       33.43       22.19      1.64 o 
   5   2   9        0.25       -0.30      1.01 o 
   6   2   9        5.14        5.96      1.44 o 
   7   2   9       25.59       26.61      2.17 o 
   8   2   9        0.00       -1.44      1.44 o 
   9   2   9        3.95        4.34      2.32 o 
 -13   3   9        0.37        3.22      1.93 o 
 -12   3   9        1.65        3.53      1.83 o 
 -11   3   9        1.45        3.05      1.69 o 
 -10   3   9        4.60        4.53      1.66 o 
  -9   3   9        3.21        2.16      1.47 o 
  -8   3   9       32.79       29.16      1.95 o 
  -7   3   9      104.89      113.74      3.11 o 
  -6   3   9      244.27      235.53      4.48 o 
  -5   3   9       65.14       71.82      1.68 o 
  -4   3   9       38.93       38.46      1.18 o 
  -3   3   9        6.44        4.14      0.66 o 
  -2   3   9       45.61       50.47      1.54 o 
  -1   3   9      159.11      162.85      2.83 o 
   0   3   9        4.30        4.35      0.80 o 
   1   3   9      111.81      112.85      2.30 o 
   2   3   9        9.92       15.42      1.41 o 
   3   3   9        0.04       -1.07      1.07 o 
   4   3   9        8.31        7.36      1.35 o 
   5   3   9       50.82       48.01      2.39 o 
   6   3   9        5.56        2.71      1.36 o 
   7   3   9       29.68       35.28      2.87 o 
   8   3   9       73.39       69.32      3.21 o 
   9   3   9       37.59       47.93      3.10 o 
 -13   4   9        0.01       -0.96      1.90 o 
 -12   4   9        0.69        1.03      1.75 o 
 -11   4   9       32.23       29.66      2.71 o 
 -10   4   9        1.00        1.06      1.49 o 
  -9   4   9        2.86        2.92      1.61 o 
  -8   4   9       18.61       19.04      1.64 o 
  -7   4   9        9.62        8.35      1.29 o 
  -6   4   9        8.16        7.31      1.11 o 
  -5   4   9      298.74      294.74      4.55 o 
  -4   4   9      418.08      427.88      6.37 o 
  -3   4   9      213.85      216.60      3.44 o 
  -2   4   9        5.98        5.19      0.82 o 
  -1   4   9      170.69      154.42      2.81 o 
   0   4   9        3.88        2.33      0.63 o 
   1   4   9      123.50      131.36      2.65 o 
   2   4   9      550.16      544.90      7.48 o 
   3   4   9      254.24      243.22      4.79 o 
   4   4   9       36.35       36.03      1.98 o 
   5   4   9       23.88       24.49      1.96 o 
   6   4   9       18.26       18.12      1.89 o 
   7   4   9       19.16       23.91      2.34 o 
   8   4   9       11.29       12.61      1.95 o 
 -12   5   9        0.15        0.29      1.82 o 
 -11   5   9        0.22       -0.58      2.05 o 
 -10   5   9        9.15        6.44      1.90 o 
  -9   5   9        4.97        5.75      1.51 o 
  -8   5   9       68.79       76.45      2.84 o 
  -7   5   9       51.17       53.07      2.56 o 
  -6   5   9       89.32       91.63      2.91 o 
  -5   5   9       24.03       20.39      1.46 o 
  -4   5   9        8.73       10.60      1.11 o 
  -3   5   9        5.99        7.16      0.99 o 
  -2   5   9      150.58      140.45      2.72 o 
  -1   5   9      107.32       96.93      2.44 o 
   0   5   9       43.19       46.26      2.11 o 
   1   5   9       49.99       47.73      2.16 o 
   2   5   9      228.31      240.69      4.35 o 
   3   5   9        4.44        4.96      1.24 o 
   4   5   9        8.48        7.75      1.47 o 
   5   5   9        1.95        1.66      1.29 o 
   6   5   9        9.52        8.47      1.64 o 
   7   5   9        2.35        2.41      1.55 o 
   8   5   9        8.57        7.77      1.93 o 
 -12   6   9        0.31       -2.61      2.61 o 
 -11   6   9       11.83        6.50      2.70 o 
 -10   6   9        0.43       -0.28      1.42 o 
  -9   6   9        2.89        2.07      1.39 o 
  -8   6   9        4.16        5.28      1.37 o 
  -7   6   9      111.89      108.33      4.34 o 
  -6   6   9       34.61       31.51      1.91 o 
  -5   6   9       55.44       55.65      2.31 o 
  -4   6   9      294.90      296.98      4.75 o 
  -3   6   9      144.47      138.61      4.38 o 
  -2   6   9        0.61        1.32      0.78 o 
  -1   6   9        1.35        0.49      0.87 o 
   0   6   9       16.64       18.40      1.45 o 
   1   6   9       29.48       24.82      1.67 o 
   2   6   9       17.49       20.73      1.48 o 
   3   6   9        4.67        6.01      1.31 o 
   4   6   9       31.25       39.30      2.73 o 
   5   6   9        6.66        6.05      1.93 o 
   6   6   9        4.52        4.41      1.55 o 
   7   6   9        8.01       11.31      2.47 o 
   8   6   9        0.59       -0.61      2.90 o 
 -12   7   9        0.01        0.52      3.43 o 
 -11   7   9        3.50        3.40      2.60 o 
 -10   7   9        4.47        5.59      2.53 o 
  -9   7   9        0.02       -1.39      1.39 o 
  -8   7   9        1.93        0.04      1.66 o 
  -7   7   9      141.48      150.23      4.55 o 
  -6   7   9      256.53      237.99      5.80 o 
  -5   7   9        8.91        9.76      2.07 o 
  -4   7   9       73.76       73.56      2.75 o 
  -3   7   9        1.49       -0.38      0.95 o 
  -2   7   9       27.31       24.18      1.87 o 
  -1   7   9       28.50       27.95      1.70 o 
   0   7   9       19.17       15.26      1.43 o 
   1   7   9       55.84       50.27      2.19 o 
   2   7   9       25.74       28.59      1.82 o 
   3   7   9       87.83       92.95      3.34 o 
   4   7   9       12.89        9.43      1.60 o 
   5   7   9        1.34        2.30      1.41 o 
   6   7   9        2.07        4.20      1.57 o 
   7   7   9        2.30        3.81      1.70 o 
 -12   8   9        6.62        5.16      2.98 o 
 -11   8   9        2.19       -1.12      2.26 o 
 -10   8   9        2.72        3.29      2.46 o 
  -9   8   9        2.10        3.13      1.83 o 
  -8   8   9        7.01        2.04      3.53 o 
  -7   8   9       40.33       39.29      3.58 o 
  -6   8   9       12.63       10.37      2.11 o 
  -5   8   9       13.31       13.42      2.18 o 
  -4   8   9       17.78       20.11      1.80 o 
  -3   8   9        0.03        0.08      1.21 o 
  -2   8   9       21.58       16.21      1.63 o 
  -1   8   9        9.75       13.08      1.57 o 
   0   8   9      108.90       96.15      2.98 o 
   1   8   9        0.83        0.79      1.19 o 
   2   8   9        0.52       -0.24      1.09 o 
   3   8   9        1.24        1.06      1.18 o 
   4   8   9        8.92       12.23      1.75 o 
   5   8   9       15.67       13.39      1.86 o 
   6   8   9        0.03        0.56      1.51 o 
 -11   9   9        0.19       -0.79      2.36 o 
 -10   9   9        1.13        1.55      2.51 o 
  -9   9   9        0.22       -1.09      2.37 o 
  -8   9   9       17.43       18.40      3.16 o 
  -7   9   9       37.78       35.06      3.79 o 
  -6   9   9      231.70      227.90      6.99 o 
  -5   9   9       17.39       17.45      2.45 o 
  -4   9   9       42.30       45.68      2.74 o 
  -3   9   9       52.31       48.59      2.43 o 
  -2   9   9       66.58       64.10      2.69 o 
  -1   9   9       15.59       13.92      1.65 o 
   0   9   9       28.71       29.23      2.11 o 
   1   9   9        3.76        4.22      1.39 o 
   2   9   9        2.09        1.66      1.16 o 
   3   9   9        2.74        4.42      1.32 o 
   4   9   9        3.59        4.99      1.55 o 
   5   9   9        0.77        0.27      1.46 o 
   6   9   9        2.75        1.68      3.37 o 
 -10  10   9        0.63        0.98      2.56 o 
  -9  10   9        0.00       -1.71      1.71 o 
  -8  10   9        7.99        7.27      2.29 o 
  -7  10   9       57.33       56.70      3.78 o 
  -6  10   9       16.01       19.50      2.60 o 
  -5  10   9      183.40      179.58      6.28 o 
  -4  10   9       36.52       32.29      3.02 o 
  -3  10   9        0.16        1.76      1.31 o 
  -2  10   9       12.72       14.87      1.91 o 
  -1  10   9        0.36       -1.26      1.26 o 
   0  10   9        0.02       -0.87      1.21 o 
   1  10   9       20.43       18.60      1.95 o 
   2  10   9       15.35       16.89      1.73 o 
   3  10   9        0.31        2.02      1.29 o 
   4  10   9        0.49        0.61      1.54 o 
   5  10   9       14.02       18.36      2.54 o 
 -10  11   9        1.40        0.55      2.67 o 
  -9  11   9        5.28        4.20      2.33 o 
  -8  11   9       25.91       24.80      3.10 o 
  -7  11   9        3.57        5.72      2.10 o 
  -6  11   9       33.56       27.98      3.05 o 
  -5  11   9        9.10        3.22      2.50 o 
  -4  11   9        4.49        4.43      2.41 o 
  -3  11   9        7.43        5.59      1.88 o 
  -2  11   9       39.37       38.67      2.69 o 
  -1  11   9       23.03       25.19      2.33 o 
   0  11   9        0.30        0.76      1.28 o 
   1  11   9       13.83       12.10      1.83 o 
   2  11   9        9.44       11.96      1.70 o 
   3  11   9        0.06       -0.22      1.62 o 
   4  11   9        0.52       -2.27      3.31 o 
  -9  12   9       10.56        6.98      3.18 o 
  -8  12   9        2.95        0.25      2.20 o 
  -7  12   9       11.06       12.24      2.67 o 
  -6  12   9        1.34        1.68      2.37 o 
  -5  12   9        6.14        9.03      2.78 o 
  -4  12   9        9.66        7.27      2.56 o 
  -3  12   9        4.94        3.02      2.32 o 
  -2  12   9        0.00        1.38      1.83 o 
  -1  12   9        2.61        0.72      1.52 o 
   0  12   9        4.81        2.94      1.71 o 
   1  12   9        1.44        1.88      1.42 o 
   2  12   9       14.57       14.78      1.89 o 
  -7  13   9        2.13        0.13      2.47 o 
  -6  13   9        3.34       -0.06      2.33 o 
  -5  13   9        6.98        9.42      4.78 o 
  -4  13   9       23.63       35.64      5.04 o 
  -3  13   9        0.00        0.01      2.28 o 
  -2  13   9        0.70       -1.94      1.94 o 
  -1  13   9        0.14        0.25      1.78 o 
   0  13   9        1.18        5.20      1.87 o 
   1  13   9        1.73        5.90      3.78 o 
  -4  14   9        4.76        6.41      2.94 o 
  -3  14   9        7.59       10.23      4.33 o 
  -2 -14  10        0.45       -1.57      2.76 o 
  -1 -14  10        0.83       -0.43      1.30 o 
   0 -14  10        6.08        6.57      2.37 o 
   1 -14  10        2.31        3.61      2.41 o 
   2 -14  10        3.69        2.12      2.44 o 
   3 -14  10        2.85        1.80      6.00 o 
  -4 -13  10        0.00       -2.09      2.09 o 
  -3 -13  10        0.30       -2.38      2.38 o 
  -2 -13  10        0.22        0.52      2.29 o 
  -1 -13  10        0.00        3.63      1.92 o 
   0 -13  10        0.47       -1.92      1.92 o 
   1 -13  10        1.90        2.23      2.35 o 
   2 -13  10        2.25        0.60      2.20 o 
   3 -13  10        0.13       -2.34      2.34 o 
   4 -13  10        3.17        3.31      3.49 o 
   5 -13  10       21.23       24.22      5.58 o 
  -6 -12  10        4.16        3.47      1.66 o 
  -5 -12  10        1.02       -0.50      2.45 o 
  -4 -12  10        1.25        0.00      2.38 o 
  -3 -12  10        0.20       -2.27      2.27 o 
  -2 -12  10        0.06       -2.25      2.25 o 
  -1 -12  10        5.63        6.75      3.62 o 
   0 -12  10        0.17        0.72      1.96 o 
   1 -12  10        1.02       -1.94      2.06 o 
   2 -12  10        5.37        4.33      3.64 o 
   3 -12  10        9.88       15.29      4.60 o 
   4 -12  10        0.00        2.50      3.40 o 
   5 -12  10       15.56       19.57      5.26 o 
   6 -12  10       53.23       63.81      7.93 o 
  -7 -11  10        0.72       -0.77      0.95 o 
  -6 -11  10        3.19        4.24      1.18 o 
  -5 -11  10        0.00       -0.08      1.56 o 
  -4 -11  10        0.44        0.31      1.32 o 
  -3 -11  10       16.14       15.43      1.66 o 
  -2 -11  10        4.17        5.32      1.77 o 
  -1 -11  10        0.00       -1.58      1.58 o 
   0 -11  10        1.63       -1.15      1.69 o 
   1 -11  10        0.75       -1.13      2.00 o 
   2 -11  10        1.46        1.97      2.27 o 
   3 -11  10       43.57       47.14      4.21 o 
   4 -11  10       54.03       71.23      5.11 o 
   5 -11  10        0.00        2.03      3.63 o 
   6 -11  10        0.01       -3.46      3.46 o 
   7 -11  10       12.29       15.92      5.58 o 
  -8 -10  10        6.69        9.30      1.12 o 
  -7 -10  10       56.47       62.71      2.29 o 
  -6 -10  10        0.12       -1.01      1.01 o 
  -5 -10  10        4.10        4.24      1.16 o 
  -4 -10  10        2.48        3.87      1.15 o 
  -3 -10  10       10.20        8.72      1.24 o 
  -2 -10  10       10.49       13.55      1.73 o 
  -1 -10  10        3.01        2.22      1.44 o 
   0 -10  10        8.85        7.09      3.75 o 
   1 -10  10       21.75       19.65      3.76 o 
   2 -10  10        5.89        5.65      2.39 o 
   3 -10  10       11.82       15.16      2.08 o 
   4 -10  10       30.19       36.18      2.91 o 
   5 -10  10        0.29        0.92      1.95 o 
   6 -10  10        2.64        1.96      2.23 o 
   7 -10  10        0.46        0.50      2.37 o 
  -9  -9  10       10.49       13.64      1.41 o 
  -8  -9  10        0.37       -0.19      0.91 o 
  -7  -9  10       23.50       26.51      1.53 o 
  -6  -9  10        0.79        2.10      1.05 o 
  -5  -9  10        0.01        0.39      0.99 o 
  -4  -9  10        3.20        3.39      0.72 o 
  -3  -9  10        4.42        3.76      1.10 o 
  -2  -9  10        3.14        2.23      1.88 o 
  -1  -9  10      118.56      119.83      5.37 o 
   0  -9  10        0.68       -0.89      1.07 o 
   1  -9  10       46.99       47.22      2.73 o 
   2  -9  10        5.72        2.38      1.53 o 
   3  -9  10        4.91        7.02      1.81 o 
   4  -9  10       13.50       13.56      2.16 o 
   5  -9  10        0.48        0.57      1.85 o 
   6  -9  10        0.15       -0.95      2.22 o 
   7  -9  10        2.03       -1.76      1.93 o 
   8  -9  10        2.28        7.47      2.40 o 
  -9  -8  10        8.59        9.26      1.51 o 
  -8  -8  10        6.21        8.10      1.12 o 
  -7  -8  10        3.42        4.23      1.04 o 
  -6  -8  10       16.79       12.72      1.27 o 
  -5  -8  10       40.36       38.09      1.82 o 
  -4  -8  10        0.00       -0.71      0.71 o 
  -3  -8  10        8.72        7.78      1.12 o 
  -2  -8  10      140.86      143.75      2.93 o 
  -1  -8  10       22.65       21.03      1.60 o 
   0  -8  10       59.15       56.78      3.93 o 
   1  -8  10       24.19       27.40      2.33 o 
   2  -8  10        6.72        5.68      1.74 o 
   3  -8  10        8.60        4.48      1.67 o 
   4  -8  10        0.50        1.53      1.60 o 
   5  -8  10        0.07       -0.14      1.49 o 
   6  -8  10        0.64        3.23      1.80 o 
   7  -8  10       45.59       39.35      3.40 o 
   8  -8  10       41.37       49.11      4.08 o 
 -10  -7  10        0.18       -0.66      1.36 o 
  -9  -7  10        5.13        4.09      1.22 o 
  -8  -7  10        0.06        0.11      0.93 o 
  -7  -7  10        1.12        1.12      0.97 o 
  -6  -7  10       28.66       26.30      2.53 o 
  -5  -7  10        3.82        5.26      1.03 o 
  -4  -7  10        1.35        2.64      0.85 o 
  -3  -7  10      117.18      111.03      2.83 o 
  -2  -7  10        9.50        9.33      1.02 o 
  -1  -7  10       11.31       14.37      1.30 o 
   0  -7  10       45.34       39.42      2.07 o 
   1  -7  10       47.20       46.69      2.14 o 
   2  -7  10      118.76      131.36      3.62 o 
   3  -7  10       25.29       29.21      2.23 o 
   4  -7  10       59.56       52.29      2.81 o 
   5  -7  10        4.14        6.25      1.80 o 
   6  -7  10        0.76       -0.21      1.48 o 
   7  -7  10        6.79        6.41      2.11 o 
   8  -7  10       10.41       14.05      2.76 o 
   9  -7  10       13.28       13.71      3.16 o 
 -11  -6  10        3.88        4.23      1.74 o 
 -10  -6  10        0.48        2.11      1.54 o 
  -9  -6  10        8.59        6.77      1.55 o 
  -8  -6  10       12.26       11.96      1.34 o 
  -7  -6  10        1.08        2.47      0.98 o 
  -6  -6  10        8.84        9.81      0.81 o 
  -5  -6  10        0.01        0.04      0.84 o 
  -4  -6  10      220.14      240.51      4.56 o 
  -3  -6  10      237.06      242.73      6.53 o 
  -2  -6  10        9.52        6.74      1.06 o 
  -1  -6  10        7.60        8.24      0.97 o 
   0  -6  10       14.38       14.58      1.32 o 
   1  -6  10      141.13      145.51      3.66 o 
   2  -6  10      652.75      630.07      9.83 o 
   3  -6  10        5.72       11.90      2.01 o 
   4  -6  10       66.38       62.67      2.97 o 
   5  -6  10       58.76       60.24      3.85 o 
   6  -6  10        0.01        0.79      2.07 o 
   7  -6  10       18.24       19.58      2.73 o 
   8  -6  10        8.33       10.02      2.42 o 
   9  -6  10        1.52        3.20      2.77 o 
 -11  -5  10        0.00        0.35      1.59 o 
 -10  -5  10        1.35        1.07      1.52 o 
  -9  -5  10        0.06       -0.53      1.17 o 
  -8  -5  10       10.07        9.36      1.22 o 
  -7  -5  10        0.49       -0.05      0.65 o 
  -6  -5  10        8.57       11.32      0.93 o 
  -5  -5  10       16.39       11.64      0.91 o 
  -4  -5  10      256.57      236.56      3.94 o 
  -3  -5  10        1.40        0.25      0.90 o 
  -2  -5  10       76.08       64.96      1.88 o 
  -1  -5  10       16.44       14.51      1.11 o 
   0  -5  10        9.85       13.93      1.15 o 
   1  -5  10        1.01       -0.49      1.07 o 
   2  -5  10      278.51      293.78      5.65 o 
   3  -5  10      207.20      221.81      4.85 o 
   4  -5  10        3.52        4.24      1.49 o 
   5  -5  10        1.32        1.65      1.53 o 
   6  -5  10        1.81        1.20      1.61 o 
   7  -5  10        0.40        1.34      2.01 o 
   8  -5  10        4.66       11.96      3.70 o 
   9  -5  10        4.10        2.49      2.44 o 
 -11  -4  10        3.47        3.02      1.82 o 
 -10  -4  10        2.83        3.29      1.69 o 
  -9  -4  10       10.57       10.54      1.91 o 
  -8  -4  10        0.63        1.42      0.76 o 
  -7  -4  10        4.34        1.88      0.89 o 
  -6  -4  10        1.06        0.68      0.70 o 
  -5  -4  10        1.44       -0.43      0.71 o 
  -4  -4  10       35.49       30.04      1.23 o 
  -3  -4  10        0.22       -0.32      0.53 o 
  -2  -4  10        0.06       -0.32      0.63 o 
  -1  -4  10      102.19      106.72      2.43 o 
   0  -4  10        5.50        3.63      0.71 o 
   1  -4  10        1.33        0.27      0.97 o 
   2  -4  10      150.50      160.54      3.86 o 
   3  -4  10       37.05       45.82      2.22 o 
   4  -4  10       26.14       22.10      2.06 o 
   5  -4  10       11.87        6.23      1.83 o 
   6  -4  10       27.27       24.60      4.97 o 
   7  -4  10        3.82        1.30      1.67 o 
   8  -4  10        2.33        2.92      1.96 o 
   9  -4  10        2.28        2.40      2.58 o 
 -12  -3  10        3.66        6.79      3.49 o 
 -11  -3  10        0.64        0.52      2.00 o 
 -10  -3  10        0.09        0.78      1.10 o 
  -9  -3  10        9.46       10.39      1.44 o 
  -8  -3  10        3.66        2.24      1.07 o 
  -7  -3  10        1.72        1.97      1.01 o 
  -6  -3  10       35.72       35.65      1.64 o 
  -5  -3  10       12.73       10.14      1.01 o 
  -4  -3  10        7.97        5.55      0.80 o 
  -3  -3  10       34.13       30.65      1.29 o 
  -2  -3  10       22.84       18.45      1.02 o 
  -1  -3  10        9.88       13.12      0.96 o 
   0  -3  10        1.05        0.13      0.61 o 
   1  -3  10        8.14       12.28      1.21 o 
   2  -3  10        0.38       -0.69      0.69 o 
   3  -3  10       65.14       61.55      3.11 o 
   4  -3  10       25.37       27.28      2.50 o 
   5  -3  10      170.63      171.39      5.78 o 
   6  -3  10       50.33       49.73      3.35 o 
   7  -3  10        1.82        2.03      1.91 o 
   8  -3  10        1.49        0.36      2.05 o 
   9  -3  10        9.75        8.84      2.82 o 
 -12  -2  10        0.03       -1.20      1.20 o 
 -11  -2  10        9.16        9.22      1.73 o 
 -10  -2  10        0.80       -0.77      2.66 o 
  -9  -2  10        3.64        5.95      1.39 o 
  -8  -2  10       12.78       13.53      1.62 o 
  -7  -2  10      225.73      227.42      4.36 o 
  -6  -2  10       22.27       22.76      1.51 o 
  -5  -2  10        0.03       -0.72      0.72 o 
  -4  -2  10       22.07       18.48      1.13 o 
  -3  -2  10       14.23       14.68      1.03 o 
  -2  -2  10       88.98       88.49      1.81 o 
  -1  -2  10      146.71      162.28      2.61 o 
   0  -2  10        1.56        5.32      0.76 o 
   1  -2  10       24.74       22.27      1.42 o 
   2  -2  10       42.65       39.36      1.61 o 
   3  -2  10      217.53      230.22      4.07 o 
   4  -2  10      461.42      464.52      8.23 o 
   5  -2  10        8.79       13.89      2.06 o 
   6  -2  10       75.71       67.80      3.57 o 
   7  -2  10       78.01       87.82      4.12 o 
   8  -2  10        1.10        0.43      4.96 o 
   9  -2  10        0.77       -0.72      2.25 o 
 -12  -1  10        7.98        9.04      1.74 o 
 -11  -1  10        1.01       -1.32      1.32 o 
 -10  -1  10        4.67        4.78      1.48 o 
  -9  -1  10        1.61        1.83      1.27 o 
  -8  -1  10       94.49       83.97      3.37 o 
  -7  -1  10      256.14      251.71      5.16 o 
  -6  -1  10      350.99      315.51      4.85 o 
  -5  -1  10        0.02       -0.64      0.64 o 
  -4  -1  10        0.00       -0.58      0.58 o 
  -3  -1  10       27.63       21.74      0.96 o 
  -2  -1  10       36.27       37.13      1.30 o 
  -1  -1  10       43.99       41.46      1.29 o 
   0  -1  10        0.76        1.11      0.64 o 
   1  -1  10       33.55       24.67      1.19 o 
   2  -1  10        2.37        3.03      0.87 o 
   3  -1  10       17.26       24.84      1.40 o 
   4  -1  10      188.07      207.31      4.63 o 
   5  -1  10      176.49      184.87      4.29 o 
   6  -1  10        6.31        1.27      1.61 o 
   7  -1  10       24.54       20.72      2.92 o 
   8  -1  10        2.33        0.47      4.03 o 
   9  -1  10        3.16        4.23      2.46 o 
 -12   0  10        2.27        2.25      1.59 o 
 -11   0  10        1.61        0.49      1.46 o 
 -10   0  10        2.07        1.13      1.35 o 
  -9   0  10        5.94        6.20      1.37 o 
  -8   0  10       12.39       15.37      1.55 o 
  -7   0  10       12.57       14.64      1.49 o 
  -6   0  10     1257.32     1273.00     15.17 o 
  -5   0  10      171.82      166.86      4.05 o 
  -4   0  10        4.32        1.67      0.72 o 
  -3   0  10        0.87        2.43      0.61 o 
  -2   0  10        3.32        1.39      0.58 o 
  -1   0  10       83.46       78.41      1.77 o 
   0   0  10        1.04        3.24      0.86 o 
   1   0  10      127.96      121.25      2.58 o 
   2   0  10      144.01      138.93      2.80 o 
   3   0  10       21.87       21.60      1.59 o 
   4   0  10       99.32       91.34      2.92 o 
   5   0  10       22.73       22.46      1.77 o 
   6   0  10        0.23        0.44      1.20 o 
   7   0  10        2.79        2.55      3.09 o 
   8   0  10        5.83        3.96      2.97 o 
   9   0  10        8.69       10.08      4.07 o 
 -12   1  10       38.64       46.74      4.06 o 
 -11   1  10        0.08        0.77      1.55 o 
 -10   1  10       13.81       15.17      1.98 o 
  -9   1  10       13.59       13.34      1.59 o 
  -8   1  10       23.68       16.54      1.62 o 
  -7   1  10      158.25      147.67      3.85 o 
  -6   1  10       17.40       30.40      1.72 o 
  -5   1  10      806.68      779.21     11.03 o 
  -4   1  10      127.57      115.72      2.17 o 
  -3   1  10        0.49        0.29      0.59 o 
  -2   1  10       21.90       20.60      0.94 o 
  -1   1  10      282.74      273.10      4.66 o 
   0   1  10       72.07       76.43      1.98 o 
   1   1  10       11.00       10.79      1.13 o 
   2   1  10        3.51        5.61      0.97 o 
   3   1  10        9.65        7.59      1.28 o 
   4   1  10        8.51        6.57      1.31 o 
   5   1  10        7.34        5.97      1.33 o 
   6   1  10        0.68        2.97      1.37 o 
   7   1  10        3.46        5.61      1.91 o 
   8   1  10        4.89        4.63      2.36 o 
   9   1  10       15.04       13.50      4.36 o 
 -12   2  10        0.34        1.79      1.92 o 
 -11   2  10       23.67       23.48      2.46 o 
 -10   2  10       19.67       20.35      2.20 o 
  -9   2  10        1.33       -0.26      1.16 o 
  -8   2  10       53.45       59.17      3.76 o 
  -7   2  10       34.03       26.50      1.67 o 
  -6   2  10       49.68       47.18      2.07 o 
  -5   2  10       46.32       39.04      1.92 o 
  -4   2  10        0.15        0.48      0.73 o 
  -3   2  10        6.85        5.99      0.72 o 
  -2   2  10        6.17        6.64      0.84 o 
  -1   2  10       14.08       14.22      1.05 o 
   0   2  10      134.63      127.52      2.59 o 
   1   2  10       17.94       21.80      1.39 o 
   2   2  10      301.67      287.87      5.23 o 
   3   2  10      175.55      168.22      3.88 o 
   4   2  10       29.71       27.70      1.83 o 
   5   2  10        3.17        3.88      1.27 o 
   6   2  10       20.68       18.07      1.92 o 
   7   2  10        4.17        6.56      1.66 o 
   8   2  10       16.26       12.94      2.33 o 
 -12   3  10        1.74        2.06      1.87 o 
 -11   3  10        0.36       -1.74      1.74 o 
 -10   3  10        3.31        1.08      1.33 o 
  -9   3  10        4.08        4.82      1.38 o 
  -8   3  10        0.89        3.16      1.27 o 
  -7   3  10        6.84        9.27      1.32 o 
  -6   3  10       12.46       11.92      1.71 o 
  -5   3  10      234.09      251.06      4.94 o 
  -4   3  10      407.22      405.31      5.65 o 
  -3   3  10      128.98      127.59      2.72 o 
  -2   3  10      169.50      176.63      3.08 o 
  -1   3  10       91.71       91.93      2.22 o 
   0   3  10        9.47        7.60      0.99 o 
   1   3  10       36.24       42.28      2.14 o 
   2   3  10      223.99      221.93      4.55 o 
   3   3  10       15.17       14.42      1.55 o 
   4   3  10       38.91       41.27      2.15 o 
   5   3  10        6.75        7.26      1.49 o 
   6   3  10        0.80        1.88      1.43 o 
   7   3  10       16.79       24.74      2.28 o 
   8   3  10       32.51       35.89      3.24 o 
 -12   4  10        0.92        2.72      1.95 o 
 -11   4  10        6.32        3.32      1.93 o 
 -10   4  10       20.56       17.93      1.98 o 
  -9   4  10        9.72       13.01      1.76 o 
  -8   4  10        3.41        4.04      1.30 o 
  -7   4  10       21.87       23.11      1.73 o 
  -6   4  10      147.27      145.85      3.73 o 
  -5   4  10        6.85        6.77      1.34 o 
  -4   4  10      618.97      611.37      8.60 o 
  -3   4  10      478.69      484.40      6.20 o 
  -2   4  10      221.80      223.00      3.63 o 
  -1   4  10       38.50       35.96      1.49 o 
   0   4  10       35.52       31.08      1.68 o 
   1   4  10        0.56        0.60      1.16 o 
   2   4  10      119.69      129.08      3.16 o 
   3   4  10       26.31       22.88      1.76 o 
   4   4  10        2.96        4.00      1.38 o 
   5   4  10        0.14        1.45      1.33 o 
   6   4  10        8.57        4.25      1.58 o 
   7   4  10       32.04       36.35      2.58 o 
   8   4  10        5.26        5.33      1.93 o 
 -12   5  10        0.21       -3.22      3.22 o 
 -11   5  10        5.69        5.08      1.77 o 
 -10   5  10       78.08       78.10      6.35 o 
  -9   5  10        4.62        5.92      1.56 o 
  -8   5  10       14.70       15.17      1.63 o 
  -7   5  10       18.97       18.11      1.73 o 
  -6   5  10        9.39        6.84      1.32 o 
  -5   5  10       43.44       41.20      2.35 o 
  -4   5  10        0.20        0.62      1.29 o 
  -3   5  10      418.03      416.26      5.64 o 
  -2   5  10        8.87        9.99      1.04 o 
  -1   5  10        0.15       -0.07      0.90 o 
   0   5  10        0.68        0.33      0.95 o 
   1   5  10       24.53       21.07      1.71 o 
   2   5  10       19.44       22.60      1.61 o 
   3   5  10        2.79        0.89      1.34 o 
   4   5  10      106.32       99.12      3.45 o 
   5   5  10        8.01        4.87      1.51 o 
   6   5  10        9.29       13.00      1.90 o 
   7   5  10       19.43       21.67      2.25 o 
 -12   6  10        2.87        3.26      2.55 o 
 -11   6  10        0.05       -1.89      1.89 o 
 -10   6  10       10.17        8.99      2.14 o 
  -9   6  10      107.36      106.11      3.93 o 
  -8   6  10       20.88       23.33      2.08 o 
  -7   6  10       17.55       21.71      1.83 o 
  -6   6  10       15.45       14.20      1.60 o 
  -5   6  10        0.96       -0.23      1.10 o 
  -4   6  10       52.20       45.48      2.51 o 
  -3   6  10       33.39       33.54      1.96 o 
  -2   6  10       14.22       15.30      1.41 o 
  -1   6  10       29.78       30.80      1.75 o 
   0   6  10        5.19        3.72      1.13 o 
   1   6  10       94.27       82.48      3.01 o 
   2   6  10        0.01       -0.96      0.96 o 
   3   6  10       13.55       16.91      1.81 o 
   4   6  10       42.10       36.63      2.37 o 
   5   6  10       61.24       59.96      3.49 o 
   6   6  10       28.15       31.33      2.43 o 
   7   6  10        5.90        7.77      1.98 o 
 -11   7  10        0.14       -1.39      2.25 o 
 -10   7  10       21.33       18.89      3.23 o 
  -9   7  10        2.92        5.26      2.29 o 
  -8   7  10        4.00        6.26      2.42 o 
  -7   7  10        0.40        0.04      1.54 o 
  -6   7  10        5.50        3.06      1.63 o 
  -5   7  10       44.44       38.03      3.49 o 
  -4   7  10        9.24       10.95      1.97 o 
  -3   7  10        3.26        4.61      1.39 o 
  -2   7  10        1.71        1.39      1.07 o 
  -1   7  10        4.91        2.41      1.14 o 
   0   7  10       53.17       40.29      2.07 o 
   1   7  10        3.66        4.16      1.96 o 
   2   7  10        9.72        6.26      1.85 o 
   3   7  10        5.57        8.10      1.48 o 
   4   7  10        7.38        7.12      2.73 o 
   5   7  10        2.55       -1.33      1.33 o 
   6   7  10        0.10        1.37      2.35 o 
 -11   8  10        4.07        5.65      2.77 o 
 -10   8  10       20.31       20.89      3.44 o 
  -9   8  10        1.00        4.06      1.95 o 
  -8   8  10       36.46       37.07      3.86 o 
  -7   8  10        0.00        0.44      1.63 o 
  -6   8  10        3.03       -1.50      1.50 o 
  -5   8  10        8.66        4.40      1.83 o 
  -4   8  10        0.04       -0.41      1.42 o 
  -3   8  10        6.16        4.24      1.50 o 
  -2   8  10       13.90       15.41      1.70 o 
  -1   8  10       23.62       20.06      1.70 o 
   0   8  10        2.71        3.65      1.34 o 
   1   8  10        4.81        4.15      1.40 o 
   2   8  10        1.76        1.02      1.17 o 
   3   8  10        0.41        1.87      1.50 o 
   4   8  10       23.49       28.68      2.31 o 
   5   8  10        6.81        8.75      1.76 o 
 -11   9  10       16.16       21.83      3.84 o 
 -10   9  10        0.45        0.94      2.34 o 
  -9   9  10       44.12       43.36      3.60 o 
  -8   9  10       80.99       80.14      4.36 o 
  -7   9  10        8.38        6.26      2.04 o 
  -6   9  10       12.33       13.21      2.45 o 
  -5   9  10       38.32       42.80      3.30 o 
  -4   9  10       29.32       26.31      2.80 o 
  -3   9  10       51.64       54.47      3.52 o 
  -2   9  10        0.22       -0.60      1.21 o 
  -1   9  10       25.12       23.82      2.36 o 
   0   9  10        3.10        3.11      1.42 o 
   1   9  10        9.43        7.98      1.67 o 
   2   9  10        0.20       -1.02      1.23 o 
   3   9  10        0.18        0.89      1.26 o 
   4   9  10        3.62        7.06      1.70 o 
   5   9  10       12.05       13.70      2.56 o 
 -10  10  10        1.15        8.45      3.11 o 
  -9  10  10       20.14       22.30      3.01 o 
  -8  10  10       76.56       81.66      4.62 o 
  -7  10  10       51.19       59.70      4.24 o 
  -6  10  10        0.03       -1.33      1.81 o 
  -5  10  10        8.17        9.75      2.33 o 
  -4  10  10        2.70        1.54      1.86 o 
  -3  10  10        9.05       10.49      2.26 o 
  -2  10  10        1.27        2.30      1.71 o 
  -1  10  10        1.34        3.15      1.50 o 
   0  10  10        2.52        1.86      1.44 o 
   1  10  10        0.05        1.15      1.41 o 
   2  10  10        3.31        3.15      1.40 o 
   3  10  10        0.73        1.54      1.33 o 
   4  10  10        9.79       12.25      2.16 o 
  -9  11  10        2.32        4.99      4.47 o 
  -8  11  10       68.54       69.42      5.18 o 
  -7  11  10       30.05       23.41      3.10 o 
  -6  11  10       15.49       18.41      2.89 o 
  -5  11  10       14.17       21.13      2.93 o 
  -4  11  10       13.61       10.23      4.85 o 
  -3  11  10        9.65        6.42      2.65 o 
  -2  11  10       18.85       15.65      3.03 o 
  -1  11  10        0.09       -1.43      1.43 o 
   0  11  10        0.54        1.54      1.42 o 
   1  11  10       10.22       12.26      1.76 o 
   2  11  10        1.28        2.44      1.42 o 
  -8  12  10        2.45        4.90      2.44 o 
  -7  12  10       58.06       61.22      4.36 o 
  -6  12  10        4.63        9.32      2.98 o 
  -5  12  10        3.28       10.34      5.45 o 
  -4  12  10        0.64       -0.24      2.19 o 
  -3  12  10        7.70        6.52      2.64 o 
  -2  12  10        1.30        0.11      2.12 o 
  -1  12  10        0.04       -1.19      2.07 o 
   0  12  10        2.58        3.20      1.83 o 
   1  12  10        1.20        1.45      1.49 o 
  -6  13  10        1.88        2.20      2.63 o 
  -5  13  10        8.49        7.40      2.93 o 
  -4  13  10        2.84        1.12      2.61 o 
  -3  13  10        9.74       10.46      3.22 o 
  -2  13  10        1.10        3.21      2.59 o 
  -1  13  10        1.12       -3.05      3.05 o 
  -3 -13  11        0.01       -0.32      2.96 o 
  -2 -13  11        1.38        0.48      1.66 o 
  -1 -13  11        2.44        0.42      1.91 o 
   0 -13  11       19.73       25.99      3.20 o 
   1 -13  11        4.91        2.71      2.44 o 
   2 -13  11        2.27        4.86      4.86 o 
   3 -13  11        8.55       11.12      3.73 o 
  -5 -12  11        2.51       -2.44      2.44 o 
  -4 -12  11        0.34       -2.32      2.32 o 
  -3 -12  11        1.81        3.49      2.93 o 
  -2 -12  11        0.14        0.79      1.74 o 
  -1 -12  11        1.06       -1.78      1.78 o 
   0 -12  11        0.35       -2.35      2.35 o 
   1 -12  11       14.78       19.72      3.19 o 
   2 -12  11        0.01       -0.60      2.21 o 
   3 -12  11        7.90        5.14      2.78 o 
   4 -12  11       17.06       20.74      5.14 o 
   5 -12  11       10.52       13.04      5.05 o 
  -6 -11  11        0.78       -0.54      1.67 o 
  -5 -11  11        0.28       -2.28      2.28 o 
  -4 -11  11        2.91        4.74      2.47 o 
  -3 -11  11        0.58        0.23      1.44 o 
  -2 -11  11        4.35        2.27      2.48 o 
  -1 -11  11        2.03        0.88      2.53 o 
   0 -11  11        2.78        1.24      2.15 o 
   1 -11  11        3.39        2.67      2.20 o 
   2 -11  11        3.48        6.57      2.58 o 
   3 -11  11        8.84        9.28      2.85 o 
   4 -11  11        7.79       18.91      4.97 o 
   5 -11  11        0.00        1.16      3.57 o 
   6 -11  11        0.01        0.84      3.57 o 
  -7 -10  11        2.56        0.51      1.30 o 
  -6 -10  11        0.91        0.13      1.36 o 
  -5 -10  11        2.02        0.35      1.97 o 
  -4 -10  11        0.62        0.34      0.93 o 
  -3 -10  11       18.82       17.45      1.81 o 
  -2 -10  11        1.96        1.66      1.42 o 
  -1 -10  11       47.89       48.87      2.93 o 
   0 -10  11        0.76       -1.60      1.90 o 
   1 -10  11        1.82        0.81      2.13 o 
   2 -10  11        0.11        1.10      2.18 o 
   3 -10  11        3.44       -2.91      2.95 o 
   4 -10  11        0.41        1.49      3.30 o 
   5 -10  11        7.11        7.12      2.49 o 
   6 -10  11        6.27        6.96      2.77 o 
  -8  -9  11        1.72        0.71      1.52 o 
  -7  -9  11       25.23       30.76      3.09 o 
  -6  -9  11       20.94       21.37      1.86 o 
  -5  -9  11        2.06        2.69      1.56 o 
  -4  -9  11        1.89        0.75      1.23 o 
  -3  -9  11       29.51       33.07      2.22 o 
  -2  -9  11        9.02        8.06      2.14 o 
  -1  -9  11        5.60        5.76      1.77 o 
   0  -9  11        6.00        5.16      1.81 o 
   1  -9  11       10.48        8.64      1.86 o 
   2  -9  11        4.21        4.16      1.79 o 
   3  -9  11        0.01       -0.24      1.57 o 
   4  -9  11       21.97       25.22      3.19 o 
   5  -9  11        3.70        0.77      2.18 o 
   6  -9  11        0.82        0.41      3.19 o 
   7  -9  11        3.91        4.88      4.39 o 
  -9  -8  11        0.16       -1.03      1.44 o 
  -8  -8  11        6.56        5.23      1.35 o 
  -7  -8  11        0.29       -0.20      1.21 o 
  -6  -8  11        0.14       -0.33      1.18 o 
  -5  -8  11        2.49        1.16      0.92 o 
  -4  -8  11       16.38       17.20      1.49 o 
  -3  -8  11      104.27       99.61      3.69 o 
  -2  -8  11        0.67        2.08      1.18 o 
  -1  -8  11       38.42       40.87      2.46 o 
   0  -8  11       42.63       45.17      2.39 o 
   1  -8  11      105.56      112.47      3.91 o 
   2  -8  11       16.14       15.27      3.54 o 
   3  -8  11        5.64        4.32      1.79 o 
   4  -8  11        1.25        6.80      2.23 o 
   5  -8  11       12.93       19.73      4.73 o 
   6  -8  11        1.09        2.58      1.86 o 
   7  -8  11        3.01        6.51      2.40 o 
 -10  -7  11        0.48       -0.10      1.93 o 
  -9  -7  11        0.11        1.32      1.44 o 
  -8  -7  11        1.58       -0.71      1.14 o 
  -7  -7  11        8.94        9.81      1.26 o 
  -6  -7  11        3.12        2.48      1.22 o 
  -5  -7  11       17.86       18.04      1.29 o 
  -4  -7  11      101.73      108.66      3.41 o 
  -3  -7  11       25.00       22.76      2.02 o 
  -2  -7  11       40.48       42.78      2.92 o 
  -1  -7  11       39.34       39.95      3.29 o 
   0  -7  11        5.00        4.90      1.39 o 
   1  -7  11       97.88      101.79      3.62 o 
   2  -7  11      176.12      197.35      5.24 o 
   3  -7  11        0.06        0.66      1.39 o 
   4  -7  11        0.96       -0.97      1.56 o 
   5  -7  11       13.37       21.52      2.68 o 
   6  -7  11        0.45        1.08      1.87 o 
   7  -7  11        0.01        2.88      2.07 o 
   8  -7  11        3.87        4.09      2.29 o 
 -10  -6  11        5.38        6.60      1.83 o 
  -9  -6  11        0.80        0.42      1.48 o 
  -8  -6  11        0.21       -1.13      1.13 o 
  -7  -6  11       13.74       11.95      1.36 o 
  -6  -6  11        1.23        2.09      0.89 o 
  -5  -6  11      203.43      199.84      5.26 o 
  -4  -6  11       58.08       49.51      1.99 o 
  -3  -6  11       22.97       34.26      1.96 o 
  -2  -6  11       13.74        9.87      1.67 o 
  -1  -6  11        3.74        1.13      1.07 o 
   0  -6  11       43.54       41.17      3.16 o 
   1  -6  11      117.98      136.07      5.04 o 
   2  -6  11       89.01       89.75      3.38 o 
   3  -6  11      207.11      210.52      4.95 o 
   4  -6  11       24.09       22.71      3.04 o 
   5  -6  11       10.83       10.91      2.18 o 
   6  -6  11       26.64       25.32      2.85 o 
   7  -6  11        2.44        5.42      2.32 o 
   8  -6  11        1.05        3.00      2.27 o 
 -11  -5  11        0.48        1.12      1.83 o 
 -10  -5  11       12.98       13.83      2.28 o 
  -9  -5  11        4.28        3.63      1.74 o 
  -8  -5  11        0.06        0.22      0.83 o 
  -7  -5  11        1.19        0.29      0.91 o 
  -6  -5  11        5.88        4.62      1.11 o 
  -5  -5  11       27.58       19.06      1.37 o 
  -4  -5  11      125.35      109.45      2.89 o 
  -3  -5  11       65.27       56.71      2.41 o 
  -2  -5  11        4.99        4.61      1.39 o 
  -1  -5  11        0.27       -0.56      1.01 o 
   0  -5  11       57.34       58.08      2.30 o 
   1  -5  11       17.66       21.04      1.67 o 
   2  -5  11        1.21        0.88      1.19 o 
   3  -5  11       17.63       17.42      1.88 o 
   4  -5  11        0.00       -0.11      1.46 o 
   5  -5  11        6.05        5.22      1.86 o 
   6  -5  11        0.85        0.40      1.68 o 
   7  -5  11        8.17        6.57      2.22 o 
   8  -5  11        2.24        2.32      2.08 o 
 -11  -4  11        5.78        3.42      3.27 o 
 -10  -4  11       13.12        9.33      2.12 o 
  -9  -4  11        3.22        4.52      1.21 o 
  -8  -4  11        0.01       -1.24      1.34 o 
  -7  -4  11        0.07        1.27      1.06 o 
  -6  -4  11       13.80       14.58      1.26 o 
  -5  -4  11       12.49        9.31      1.14 o 
  -4  -4  11       26.33       20.44      1.47 o 
  -3  -4  11       11.18       11.43      1.40 o 
  -2  -4  11        1.89        0.42      1.20 o 
  -1  -4  11       21.04       24.72      1.65 o 
   0  -4  11        2.99        2.43      0.97 o 
   1  -4  11        4.53        4.52      1.43 o 
   2  -4  11       51.02       52.24      2.34 o 
   3  -4  11       12.43        9.73      1.57 o 
   4  -4  11       30.68       26.53      2.62 o 
   5  -4  11       99.59       91.90      4.49 o 
   6  -4  11        7.89        3.87      1.90 o 
   7  -4  11        0.09       -1.66      1.66 o 
   8  -4  11       12.62        1.63      2.40 o 
 -11  -3  11        3.80        5.12      1.17 o 
 -10  -3  11       18.35       23.42      2.73 o 
  -9  -3  11        9.26       14.51      4.03 o 
  -8  -3  11       21.48       26.26      2.01 o 
  -7  -3  11        6.57        6.50      1.88 o 
  -6  -3  11        6.03        5.50      1.27 o 
  -5  -3  11        6.20        5.04      1.06 o 
  -4  -3  11        9.25        6.62      1.11 o 
  -3  -3  11        0.48        0.37      0.89 o 
  -2  -3  11        4.98        8.77      1.15 o 
  -1  -3  11        4.13        6.61      1.17 o 
   0  -3  11        3.81        4.27      1.18 o 
   1  -3  11       67.87       68.12      2.56 o 
   2  -3  11       54.01       51.57      2.47 o 
   3  -3  11        0.11       -0.36      1.25 o 
   4  -3  11      121.94      114.64      4.74 o 
   5  -3  11       67.44       70.51      3.94 o 
   6  -3  11       20.00       20.30      2.67 o 
   7  -3  11       11.88        4.96      3.03 o 
   8  -3  11        0.30        0.90      2.37 o 
 -12  -2  11        0.02       -0.81      1.29 o 
 -11  -2  11        5.36        3.38      2.62 o 
 -10  -2  11        0.79        0.56      1.32 o 
  -9  -2  11       23.06       25.54      2.09 o 
  -8  -2  11        2.04        1.74      1.33 o 
  -7  -2  11        0.18       -1.11      1.34 o 
  -6  -2  11        7.81        2.86      1.41 o 
  -5  -2  11       14.12       12.78      1.49 o 
  -4  -2  11       28.46       22.57      1.54 o 
  -3  -2  11      215.71      203.80      5.09 o 
  -2  -2  11        0.89        1.30      1.08 o 
  -1  -2  11       61.77       55.15      2.36 o 
   0  -2  11        2.71        3.78      1.13 o 
   1  -2  11       25.29       24.02      1.68 o 
   2  -2  11        6.62        5.16      1.20 o 
   3  -2  11      140.37      144.60      5.36 o 
   4  -2  11       48.39       43.33      3.08 o 
   5  -2  11       10.13        9.38      2.14 o 
   6  -2  11       21.48       31.64      5.06 o 
   7  -2  11       16.24       10.23      3.11 o 
   8  -2  11        4.00        5.85      2.65 o 
 -12  -1  11        5.63       10.21      1.86 o 
 -11  -1  11        1.21        0.65      1.50 o 
 -10  -1  11        7.63        6.71      1.66 o 
  -9  -1  11       16.85       10.83      1.76 o 
  -8  -1  11        2.93        2.01      2.09 o 
  -7  -1  11       63.48       79.67      3.49 o 
  -6  -1  11       74.65       66.74      3.14 o 
  -5  -1  11       20.90       21.97      2.49 o 
  -4  -1  11       18.99       22.80      1.38 o 
  -3  -1  11        0.68       -0.56      0.82 o 
  -2  -1  11      133.01      124.51      3.72 o 
  -1  -1  11       76.54       90.88      3.61 o 
   0  -1  11       10.52       10.27      1.78 o 
   1  -1  11       48.42       48.71      2.11 o 
   2  -1  11      178.86      169.78      3.85 o 
   3  -1  11       18.27       13.13      2.50 o 
   4  -1  11        6.83        4.23      1.72 o 
   5  -1  11      187.58      177.93      5.58 o 
   6  -1  11        0.07        0.66      2.27 o 
   7  -1  11       18.14       15.67      2.95 o 
   8  -1  11        8.45        2.84      2.51 o 
 -12   0  11        9.09       18.81      2.46 o 
 -11   0  11        1.55       -0.81      1.54 o 
 -10   0  11        5.20        5.96      1.71 o 
  -9   0  11       80.40       77.63      3.55 o 
  -8   0  11      122.71      132.39      4.51 o 
  -7   0  11      248.19      246.20      6.38 o 
  -6   0  11       97.27       94.60      3.00 o 
  -5   0  11      355.97      341.24      5.82 o 
  -4   0  11        6.36        2.20      1.01 o 
  -3   0  11        6.22        2.37      0.97 o 
  -2   0  11       37.66       33.76      1.91 o 
  -1   0  11      263.50      255.65      5.72 o 
   0   0  11        9.03        4.93      1.02 o 
   1   0  11        4.47        2.98      1.04 o 
   2   0  11        0.71       -1.08      1.10 o 
   3   0  11        7.37        5.67      1.41 o 
   4   0  11       16.09       15.88      2.14 o 
   5   0  11       85.62       95.09      6.26 o 
   6   0  11       72.02       90.15      4.89 o 
   7   0  11       40.85       45.43      6.01 o 
   8   0  11        0.08       -1.10      2.17 o 
 -12   1  11       31.30       43.75      3.17 o 
 -11   1  11        2.36        2.36      2.18 o 
 -10   1  11        4.36        3.54      1.70 o 
  -9   1  11        1.00        0.39      1.44 o 
  -8   1  11      189.74      184.11      4.59 o 
  -7   1  11        0.05       -0.19      1.23 o 
  -6   1  11      111.76       99.59      2.91 o 
  -5   1  11       10.78       10.46      1.66 o 
  -4   1  11       76.81       77.30      2.53 o 
  -3   1  11       62.63       60.25      2.27 o 
  -2   1  11       90.35       85.08      2.67 o 
  -1   1  11       38.07       37.98      1.64 o 
   0   1  11      121.92      120.64      3.14 o 
   1   1  11      296.77      295.37      4.88 o 
   2   1  11       37.69       34.93      2.46 o 
   3   1  11       12.73       11.73      1.47 o 
   4   1  11       12.91       15.17      1.83 o 
   5   1  11        8.44       10.18      1.98 o 
   6   1  11        0.39        0.62      2.67 o 
   7   1  11       20.91       19.91      3.17 o 
   8   1  11        1.46       10.60      4.18 o 
 -12   2  11        1.19        1.79      1.93 o 
 -11   2  11        0.07       -1.70      1.72 o 
 -10   2  11        1.12       -1.44      1.44 o 
  -9   2  11       44.45       46.60      2.50 o 
  -8   2  11       23.76       26.48      1.99 o 
  -7   2  11        2.51        0.66      1.17 o 
  -6   2  11       36.98       40.02      1.99 o 
  -5   2  11       47.44       49.80      2.15 o 
  -4   2  11      310.00      316.18      5.78 o 
  -3   2  11      294.68      274.53      5.25 o 
  -2   2  11      845.69      796.55     10.65 o 
  -1   2  11       10.40        9.50      1.09 o 
   0   2  11       38.65       39.33      1.60 o 
   1   2  11        5.09        5.38      1.39 o 
   2   2  11        2.25        2.07      1.22 o 
   3   2  11       15.24       11.90      1.52 o 
   4   2  11        1.93        1.78      1.23 o 
   5   2  11       20.62       23.23      2.35 o 
   6   2  11       15.30       20.79      4.54 o 
   7   2  11        3.75        2.16      3.26 o 
   8   2  11        7.80       11.38      4.04 o 
 -12   3  11       19.51       33.77      3.03 o 
 -11   3  11        9.00        9.62      2.19 o 
 -10   3  11        2.00        2.00      1.42 o 
  -9   3  11        3.05        2.87      1.39 o 
  -8   3  11        0.41       -0.46      1.19 o 
  -7   3  11       16.65       19.52      1.83 o 
  -6   3  11        6.32        4.89      1.23 o 
  -5   3  11      701.57      734.39     10.95 o 
  -4   3  11      696.60      727.56     10.86 o 
  -3   3  11       42.72       39.69      2.10 o 
  -2   3  11      645.73      641.64      9.07 o 
  -1   3  11       60.03       59.76      1.89 o 
   0   3  11      307.40      293.76      5.23 o 
   1   3  11      534.96      536.55      8.16 o 
   2   3  11       18.14       23.39      1.80 o 
   3   3  11        0.80        0.97      1.18 o 
   4   3  11        3.03        5.03      1.32 o 
   5   3  11        4.38        4.62      1.63 o 
   6   3  11        8.48       14.87      2.31 o 
   7   3  11        0.02        0.15      2.06 o 
 -12   4  11        1.96        2.59      2.60 o 
 -11   4  11       31.56       36.64      2.68 o 
 -10   4  11        3.39        6.78      1.66 o 
  -9   4  11        4.63        5.33      1.52 o 
  -8   4  11       21.75       24.27      2.09 o 
  -7   4  11       15.44       19.95      1.71 o 
  -6   4  11        0.29       -0.33      1.10 o 
  -5   4  11       10.50       13.81      1.54 o 
  -4   4  11      298.20      299.02      5.20 o 
  -3   4  11       58.95       57.69      2.18 o 
  -2   4  11        1.77        1.00      1.04 o 
  -1   4  11       20.58       18.71      2.09 o 
   0   4  11       71.81       76.67      2.62 o 
   1   4  11      481.30      479.95      7.62 o 
   2   4  11       22.50       18.68      1.72 o 
   3   4  11        6.87        7.61      1.49 o 
   4   4  11        2.70        5.14      1.49 o 
   5   4  11        4.94        2.36      1.45 o 
   6   4  11       32.07       39.80      3.04 o 
   7   4  11        0.36       -0.41      2.28 o 
 -12   5  11        2.06        4.58      2.21 o 
 -11   5  11        0.24       -1.67      1.67 o 
 -10   5  11        8.86        5.92      1.79 o 
  -9   5  11        7.29        4.09      2.99 o 
  -8   5  11        3.61        3.67      1.43 o 
  -7   5  11        8.83        9.88      1.51 o 
  -6   5  11        0.06       -1.08      1.08 o 
  -5   5  11      115.79      118.54      3.51 o 
  -4   5  11       44.60       43.16      1.96 o 
  -3   5  11       67.39       66.71      2.91 o 
  -2   5  11      121.43      119.74      3.93 o 
  -1   5  11      146.19      141.31      3.53 o 
   0   5  11        5.09        1.91      1.20 o 
   1   5  11      120.44      133.90      3.57 o 
   2   5  11      176.07      165.46      4.29 o 
   3   5  11       36.60       30.64      2.71 o 
   4   5  11        0.22        0.79      1.38 o 
   5   5  11        3.03        4.31      1.58 o 
   6   5  11        3.44        8.68      2.14 o 
 -11   6  11        0.38       -0.67      3.25 o 
 -10   6  11       13.32       15.73      2.96 o 
  -9   6  11        1.84        0.04      2.10 o 
  -8   6  11       30.44       29.47      2.76 o 
  -7   6  11        0.09       -0.76      1.42 o 
  -6   6  11       27.61       21.84      2.41 o 
  -5   6  11       55.58       48.86      3.30 o 
  -4   6  11       17.47       15.77      3.10 o 
  -3   6  11      164.06      170.30      4.84 o 
  -2   6  11      150.45      140.95      4.45 o 
  -1   6  11       63.36       72.32      3.01 o 
   0   6  11        3.89        6.82      1.35 o 
   1   6  11        1.89       -0.66      1.16 o 
   2   6  11        8.04        9.99      1.46 o 
   3   6  11        0.20        1.32      1.39 o 
   4   6  11        0.45        0.90      1.42 o 
   5   6  11        6.18        8.82      1.81 o 
   6   6  11        6.83        9.04      2.26 o 
 -11   7  11        3.40        1.24      2.55 o 
 -10   7  11        0.65       -0.46      2.19 o 
  -9   7  11        0.41        2.41      3.35 o 
  -8   7  11        2.82        3.36      1.80 o 
  -7   7  11        1.71       -0.07      1.84 o 
  -6   7  11        2.68        1.38      1.70 o 
  -5   7  11        0.12       -1.44      1.44 o 
  -4   7  11        4.73       -1.34      1.63 o 
  -3   7  11        2.62        0.58      1.33 o 
  -2   7  11       31.42       31.52      2.47 o 
  -1   7  11       16.51       13.06      1.72 o 
   0   7  11       21.77       22.15      1.80 o 
   1   7  11        6.78        6.41      1.50 o 
   2   7  11        1.91        1.34      1.20 o 
   3   7  11        5.79        4.38      1.58 o 
   4   7  11        4.83        4.70      1.67 o 
   5   7  11        0.98        1.10      1.57 o 
 -10   8  11       16.38       14.27      3.17 o 
  -9   8  11        1.89        6.07      2.58 o 
  -8   8  11        0.51        1.07      2.27 o 
  -7   8  11        1.26       -0.62      1.58 o 
  -6   8  11        0.09        0.98      1.67 o 
  -5   8  11        2.29        3.14      1.80 o 
  -4   8  11        3.53        1.04      1.60 o 
  -3   8  11       16.75       17.80      2.15 o 
  -2   8  11        0.14       -1.00      1.34 o 
  -1   8  11       13.49       13.82      2.16 o 
   0   8  11       11.61        9.56      1.73 o 
   1   8  11        8.23        5.85      2.06 o 
   2   8  11       19.89       25.61      2.04 o 
   3   8  11       25.46       32.30      2.79 o 
   4   8  11        3.85        5.96      2.14 o 
 -10   9  11        3.14        7.22      2.85 o 
  -9   9  11        3.37        1.45      2.53 o 
  -8   9  11        6.20        5.43      2.20 o 
  -7   9  11        1.15        3.84      2.03 o 
  -6   9  11        4.61        2.45      1.93 o 
  -5   9  11        4.26        4.04      1.96 o 
  -4   9  11        6.85        2.55      1.77 o 
  -3   9  11       21.83       21.88      2.74 o 
  -2   9  11       17.17       16.19      2.19 o 
  -1   9  11        0.01       -0.34      1.78 o 
   0   9  11       16.73       16.66      3.39 o 
   1   9  11        0.29        2.42      1.64 o 
   2   9  11        1.80        4.01      1.46 o 
   3   9  11       21.59       23.89      2.15 o 
   4   9  11       18.48       24.24      3.56 o 
  -9  10  11        0.09        1.66      2.69 o 
  -8  10  11        0.42       -0.27      1.93 o 
  -7  10  11        0.96       -0.50      1.98 o 
  -6  10  11        1.89        2.40      2.02 o 
  -5  10  11        0.15       -1.68      1.68 o 
  -4  10  11        8.13        6.92      2.22 o 
  -3  10  11       32.88       38.83      4.05 o 
  -2  10  11       42.17       46.17      3.62 o 
  -1  10  11        0.44        1.17      1.91 o 
   0  10  11        0.09       -0.18      1.82 o 
   1  10  11        1.76        1.17      1.60 o 
   2  10  11        0.03        1.74      1.53 o 
   3  10  11        0.02       -2.35      3.28 o 
  -8  11  11        1.67        4.81      2.58 o 
  -7  11  11        5.70        3.87      2.48 o 
  -6  11  11        2.62        7.13      2.53 o 
  -5  11  11        0.19       -0.39      2.13 o 
  -4  11  11        0.36        0.24      2.22 o 
  -3  11  11       36.90       47.30      4.50 o 
  -2  11  11       26.11       26.71      3.14 o 
  -1  11  11        0.43        0.26      1.79 o 
   0  11  11        0.30        2.11      2.72 o 
   1  11  11        1.31        3.64      3.12 o 
  -6  12  11        3.54        0.74      2.41 o 
  -5  12  11        0.05        1.13      3.99 o 
  -4  12  11        0.44        1.47      2.98 o 
  -3  12  11        1.35       -2.08      2.08 o 
  -2  12  11        0.46        4.35      3.21 o 
  -1  12  11        6.54        7.79      2.45 o 
  -4 -12  12        3.20        5.69      3.28 o 
  -3 -12  12        8.31       10.05      4.36 o 
  -2 -12  12        0.05       -1.26      1.78 o 
  -1 -12  12       33.37       36.15      3.47 o 
   0 -12  12        0.67        1.10      2.16 o 
   1 -12  12        0.04       -0.87      2.67 o 
   2 -12  12        5.99        7.89      2.93 o 
   3 -12  12        0.04       -3.02      3.02 o 
  -5 -11  12        8.65        9.35      2.22 o 
  -4 -11  12       12.15       21.30      2.73 o 
  -3 -11  12        3.11        3.28      1.49 o 
  -2 -11  12       23.55       23.93      2.36 o 
  -1 -11  12        0.15       -0.69      2.08 o 
   0 -11  12       21.17       21.81      3.37 o 
   1 -11  12        5.83        1.67      3.34 o 
   2 -11  12        1.22       -2.72      4.97 o 
   3 -11  12        3.19        0.29      3.40 o 
   4 -11  12        1.43        2.12      3.98 o 
  -7 -10  12       64.96       71.80      5.55 o 
  -6 -10  12        0.61        1.95      2.28 o 
  -5 -10  12        1.90        2.08      1.86 o 
  -4 -10  12       17.16       20.57      1.83 o 
  -3 -10  12       13.06       12.52      1.87 o 
  -2 -10  12       13.80       11.83      2.03 o 
  -1 -10  12        0.31       -0.52      1.70 o 
   0 -10  12       69.67       66.43      4.47 o 
   1 -10  12        3.31        0.86      3.89 o 
   2 -10  12        3.48        4.11      2.62 o 
   3 -10  12        0.00       -0.12      3.14 o 
   4 -10  12        0.85        0.52      3.34 o 
   5 -10  12        3.67        5.63      4.27 o 
  -7  -9  12       10.27       13.62      2.25 o 
  -6  -9  12       11.10       10.53      2.14 o 
  -5  -9  12       12.98       11.05      2.23 o 
  -4  -9  12        0.00       -0.14      1.26 o 
  -3  -9  12       27.76       24.53      2.18 o 
  -2  -9  12       18.61       20.40      2.25 o 
  -1  -9  12       84.46       94.51      4.13 o 
   0  -9  12        5.32        4.41      1.85 o 
   1  -9  12       39.50       43.51      3.24 o 
   2  -9  12        1.80       -0.68      1.58 o 
   3  -9  12        5.10        3.03      2.14 o 
   4  -9  12        4.15        7.00      2.51 o 
   5  -9  12       14.00       15.22      3.33 o 
   6  -9  12        9.57        8.14      3.24 o 
  -8  -8  12        0.66        0.88      1.63 o 
  -7  -8  12        0.36       -1.73      3.01 o 
  -6  -8  12       10.81        6.97      1.96 o 
  -5  -8  12        0.63        0.57      1.22 o 
  -4  -8  12        4.96        4.01      1.47 o 
  -3  -8  12        0.25        0.73      1.40 o 
  -2  -8  12      113.95      120.47      4.42 o 
  -1  -8  12       76.25       86.16      3.25 o 
   0  -8  12       13.37       14.89      1.86 o 
   1  -8  12        5.04        4.72      1.56 o 
   2  -8  12        8.63        4.11      1.79 o 
   3  -8  12        4.92        2.75      2.20 o 
   4  -8  12       10.35       14.20      2.91 o 
   5  -8  12        4.74       10.84      2.99 o 
   6  -8  12        4.61        7.24      2.75 o 
  -9  -7  12        0.63        0.83      1.64 o 
  -8  -7  12        0.19       -0.41      2.03 o 
  -7  -7  12       11.22       11.15      2.11 o 
  -6  -7  12       11.03        8.79      1.41 o 
  -5  -7  12       25.56       24.81      2.01 o 
  -4  -7  12       12.21        6.35      1.75 o 
  -3  -7  12       41.05       48.50      2.79 o 
  -2  -7  12       47.93       47.79      3.38 o 
  -1  -7  12       28.48       28.92      2.06 o 
   0  -7  12      137.18      141.01      4.27 o 
   1  -7  12        0.90        0.33      1.48 o 
   2  -7  12        1.66       -0.62      1.38 o 
   3  -7  12        0.00       -1.05      1.79 o 
   4  -7  12       11.32        8.42      2.53 o 
   5  -7  12        0.30       -0.56      1.65 o 
   6  -7  12        0.00        2.52      2.23 o 
   7  -7  12        0.33        0.66      2.08 o 
 -10  -6  12        2.71        2.90      1.86 o 
  -9  -6  12        0.38       -1.56      1.56 o 
  -8  -6  12        7.79        8.25      5.20 o 
  -7  -6  12        5.24        4.98      1.22 o 
  -6  -6  12       65.09       68.04      4.35 o 
  -5  -6  12       35.68       33.23      2.24 o 
  -4  -6  12       22.53       19.20      1.98 o 
  -3  -6  12       26.65       22.54      2.12 o 
  -2  -6  12        0.18       -0.32      1.37 o 
  -1  -6  12        7.41        8.58      1.52 o 
   0  -6  12      167.40      174.17      6.57 o 
   1  -6  12      311.18      311.13      6.89 o 
   2  -6  12        2.43        3.45      1.39 o 
   3  -6  12        0.14       -0.21      1.30 o 
   4  -6  12       11.67        7.15      2.53 o 
   5  -6  12        0.81        1.99      1.80 o 
   6  -6  12        0.20        2.48      1.89 o 
   7  -6  12        0.95        4.63      2.31 o 
 -10  -5  12        1.81        1.82      1.88 o 
  -9  -5  12       18.99       18.21      2.95 o 
  -8  -5  12        0.34        0.69      1.14 o 
  -7  -5  12       13.21       16.23      3.09 o 
  -6  -5  12        4.55        5.29      2.35 o 
  -5  -5  12       65.18       61.67      3.33 o 
  -4  -5  12        4.35        4.11      1.49 o 
  -3  -5  12       22.88       24.41      2.19 o 
  -2  -5  12        7.46        3.14      1.50 o 
  -1  -5  12       31.65       40.25      2.30 o 
   0  -5  12        9.13        4.22      1.37 o 
   1  -5  12       35.47       36.84      2.80 o 
   2  -5  12       17.18       20.02      2.31 o 
   3  -5  12        3.57        4.11      3.28 o 
   4  -5  12       33.11       28.81      2.96 o 
   5  -5  12        0.00        1.05      1.67 o 
   6  -5  12        4.14        3.07      1.98 o 
   7  -5  12        2.89        9.14      2.39 o 
 -10  -4  12        6.86       10.15      4.24 o 
  -9  -4  12        6.39        9.07      1.54 o 
  -8  -4  12        5.83        6.97      1.50 o 
  -7  -4  12        0.94        0.33      1.46 o 
  -6  -4  12       30.17       35.28      4.06 o 
  -5  -4  12        2.24        0.99      1.27 o 
  -4  -4  12       96.06       91.39      3.62 o 
  -3  -4  12       33.29       30.07      2.32 o 
  -2  -4  12       26.92       23.18      2.21 o 
  -1  -4  12       30.18       27.81      3.21 o 
   0  -4  12        6.82        7.35      1.34 o 
   1  -4  12       22.19       23.48      1.82 o 
   2  -4  12        3.04        4.16      1.31 o 
   3  -4  12        0.39        2.08      1.58 o 
   4  -4  12       30.84       22.65      2.60 o 
   5  -4  12        2.11        0.57      1.75 o 
   6  -4  12        2.14        2.80      1.92 o 
   7  -4  12        1.97        2.65      2.23 o 
 -11  -3  12        3.90        3.46      1.34 o 
 -10  -3  12        1.26        2.98      1.44 o 
  -9  -3  12       23.00       22.20      3.18 o 
  -8  -3  12        0.02       -0.90      1.32 o 
  -7  -3  12        3.17        3.51      1.42 o 
  -6  -3  12        0.58        0.65      1.24 o 
  -5  -3  12        0.00        0.03      1.25 o 
  -4  -3  12       17.70       18.18      1.95 o 
  -3  -3  12      207.62      168.61      5.79 o 
  -2  -3  12        0.68        2.36      1.23 o 
  -1  -3  12       14.53        8.49      1.52 o 
   0  -3  12       29.56       27.20      1.86 o 
   1  -3  12        0.87        0.12      1.11 o 
   2  -3  12       13.15       14.95      1.66 o 
   3  -3  12       10.30       11.07      2.42 o 
   4  -3  12        3.80        2.61      1.73 o 
   5  -3  12        7.45        9.00      2.20 o 
   6  -3  12       48.01       37.93      3.40 o 
   7  -3  12        6.81        5.05      2.15 o 
 -11  -2  12        5.50        6.78      1.75 o 
 -10  -2  12        0.00       -0.69      1.37 o 
  -9  -2  12       28.11       27.82      2.33 o 
  -8  -2  12       26.36       26.02      2.23 o 
  -7  -2  12        3.24        4.50      1.82 o 
  -6  -2  12        2.15        0.45      1.39 o 
  -5  -2  12        7.48        4.51      1.49 o 
  -4  -2  12        7.53        2.02      1.73 o 
  -3  -2  12       74.66       68.01      3.32 o 
  -2  -2  12       97.66       99.12      3.43 o 
  -1  -2  12       26.65       26.04      2.05 o 
   0  -2  12        4.20        3.45      1.48 o 
   1  -2  12        8.42        7.06      1.45 o 
   2  -2  12       42.34       32.79      3.42 o 
   3  -2  12        4.46        2.39      1.95 o 
   4  -2  12       33.93       27.89      2.83 o 
   5  -2  12        1.37        1.66      1.78 o 
   6  -2  12       40.24       30.24      3.15 o 
   7  -2  12       24.98       20.83      4.86 o 
 -11  -1  12        9.41       12.16      2.24 o 
 -10  -1  12        2.30        1.37      1.65 o 
  -9  -1  12       15.27       12.20      1.96 o 
  -8  -1  12        6.56        8.79      1.87 o 
  -7  -1  12       31.36       29.25      2.99 o 
  -6  -1  12        1.35        0.22      1.45 o 
  -5  -1  12       39.65       42.63      2.65 o 
  -4  -1  12      153.21      146.81      4.16 o 
  -3  -1  12       26.01       24.58      1.93 o 
  -2  -1  12       36.40       33.69      2.20 o 
  -1  -1  12       11.67        7.29      1.50 o 
   0  -1  12       95.74       89.88      3.43 o 
   1  -1  12        9.54        9.01      1.47 o 
   2  -1  12       62.01       60.34      3.50 o 
   3  -1  12       10.57        8.43      2.44 o 
   4  -1  12        0.40        0.41      1.49 o 
   5  -1  12       11.62        8.96      2.10 o 
   6  -1  12       33.08       30.21      2.94 o 
   7  -1  12       21.39       23.13      3.38 o 
 -11   0  12        7.61        5.43      3.07 o 
 -10   0  12        8.44       13.22      2.10 o 
  -9   0  12       45.18       37.77      3.76 o 
  -8   0  12       73.38       80.52      4.35 o 
  -7   0  12        8.16        8.34      1.87 o 
  -6   0  12        1.02       -1.19      1.45 o 
  -5   0  12       22.68       22.19      1.70 o 
  -4   0  12        3.05        2.94      1.07 o 
  -3   0  12      224.96      231.72      4.65 o 
  -2   0  12        1.68        2.60      1.29 o 
  -1   0  12        4.86        3.19      1.47 o 
   0   0  12       89.55       86.70      3.46 o 
   1   0  12      294.23      285.01      6.72 o 
   2   0  12       16.92       16.71      2.23 o 
   3   0  12       11.18       10.62      1.95 o 
   4   0  12        1.01       -0.98      1.56 o 
   5   0  12       11.54       16.02      2.30 o 
   6   0  12       50.15       55.43      4.13 o 
   7   0  12        8.32        5.44      2.65 o 
 -11   1  12        3.87        2.96      1.91 o 
 -10   1  12        0.93        0.37      1.61 o 
  -9   1  12       12.71       11.33      2.06 o 
  -8   1  12        5.50        8.01      1.90 o 
  -7   1  12        4.50        5.03      2.23 o 
  -6   1  12       30.00       31.42      2.00 o 
  -5   1  12        1.59        2.05      1.06 o 
  -4   1  12       12.78       18.43      1.54 o 
  -3   1  12       13.29       11.85      1.42 o 
  -2   1  12      374.27      382.73      6.72 o 
  -1   1  12       35.81       35.03      2.09 o 
   0   1  12       65.79       62.27      2.67 o 
   1   1  12       42.01       38.84      4.06 o 
   2   1  12        9.29       12.93      1.98 o 
   3   1  12        1.11        0.31      1.45 o 
   4   1  12       11.29       11.37      2.04 o 
   5   1  12       23.49       23.24      3.03 o 
   6   1  12        2.93        0.95      2.14 o 
   7   1  12        0.24       -1.68      2.67 o 
 -11   2  12       32.18       44.65      3.28 o 
 -10   2  12       17.06       24.80      3.13 o 
  -9   2  12        0.57        1.43      1.72 o 
  -8   2  12       34.56       34.25      2.27 o 
  -7   2  12        1.25        0.82      1.28 o 
  -6   2  12      106.83       95.77      3.32 o 
  -5   2  12       17.31       21.37      2.23 o 
  -4   2  12        0.70       -1.00      1.07 o 
  -3   2  12      130.93      127.30      3.49 o 
  -2   2  12       75.86       79.78      2.79 o 
  -1   2  12       58.91       62.20      2.65 o 
   0   2  12        4.32       -1.08      1.82 o 
   1   2  12       29.85       32.42      3.06 o 
   2   2  12       33.17       30.50      3.96 o 
   3   2  12        0.59        1.15      1.53 o 
   4   2  12       12.12       17.55      2.31 o 
   5   2  12        1.42       -0.49      2.13 o 
   6   2  12        0.47       -1.40      1.96 o 
   7   2  12        7.43        4.35      3.23 o 
 -11   3  12        9.10       18.17      2.64 o 
 -10   3  12       35.18       52.58      3.45 o 
  -9   3  12       34.86       41.76      2.55 o 
  -8   3  12       11.20        8.98      1.65 o 
  -7   3  12      114.48      125.86      4.02 o 
  -6   3  12        0.94        2.74      1.24 o 
  -5   3  12       31.66       27.22      2.09 o 
  -4   3  12        0.58       -0.30      1.50 o 
  -3   3  12       83.52       84.83      2.95 o 
  -2   3  12        2.44        1.16      1.39 o 
  -1   3  12      629.58      644.04     11.59 o 
   0   3  12       53.88       56.59      2.93 o 
   1   3  12        1.34        3.76      2.02 o 
   2   3  12       16.93       17.20      2.23 o 
   3   3  12       10.94        8.94      2.45 o 
   4   3  12        0.09       -0.13      3.81 o 
   5   3  12        0.00        3.34      2.21 o 
   6   3  12       35.59       34.93      4.63 o 
 -11   4  12        8.80       13.61      2.55 o 
 -10   4  12        0.03        0.29      1.53 o 
  -9   4  12        0.01        0.75      1.50 o 
  -8   4  12        0.56       -0.77      1.26 o 
  -7   4  12        0.00        2.51      1.39 o 
  -6   4  12      144.10      143.18      3.94 o 
  -5   4  12        1.32        1.56      1.19 o 
  -4   4  12      147.77      153.36      4.03 o 
  -3   4  12       77.60       84.13      4.96 o 
  -2   4  12       53.23       56.84      2.82 o 
  -1   4  12        1.14        2.81      1.55 o 
   0   4  12       63.09       72.19      3.38 o 
   1   4  12        6.24       10.22      1.89 o 
   2   4  12        8.45        7.33      1.88 o 
   3   4  12        2.07        5.66      2.51 o 
   4   4  12        5.38        3.67      1.96 o 
   5   4  12       62.52       64.72      4.33 o 
   6   4  12        4.19        7.44      3.22 o 
 -11   5  12        0.11        2.74      2.45 o 
 -10   5  12        2.89        0.11      1.83 o 
  -9   5  12        0.43       -1.57      1.57 o 
  -8   5  12        8.83        9.96      2.11 o 
  -7   5  12        3.59        1.10      1.38 o 
  -6   5  12       18.93       18.81      2.96 o 
  -5   5  12       11.55       12.16      2.09 o 
  -4   5  12        0.19        1.58      1.51 o 
  -3   5  12      101.12      102.12      4.31 o 
  -2   5  12      193.06      191.92      5.25 o 
  -1   5  12      334.61      358.28     12.16 o 
   0   5  12       43.05       48.36      3.91 o 
   1   5  12       12.58       17.70      2.15 o 
   2   5  12       11.97       13.49      3.38 o 
   3   5  12        3.96        5.84      2.20 o 
   4   5  12        2.17        4.46      2.12 o 
   5   5  12        0.08        2.56      2.12 o 
 -11   6  12        0.13       -1.10      2.40 o 
 -10   6  12       10.13       13.11      3.15 o 
  -9   6  12        3.54       11.63      2.81 o 
  -8   6  12        4.89        7.98      2.49 o 
  -7   6  12        0.38        1.36      1.65 o 
  -6   6  12        0.71       -0.45      1.69 o 
  -5   6  12        3.09        1.95      1.60 o 
  -4   6  12       46.41       44.49      3.72 o 
  -3   6  12       60.63       62.43      3.59 o 
  -2   6  12        2.59        2.28      1.46 o 
  -1   6  12        0.03        2.53      1.60 o 
   0   6  12        0.51        0.72      1.44 o 
   1   6  12       19.69       21.68      2.40 o 
   2   6  12        7.00        8.20      2.86 o 
   3   6  12        0.28        1.18      2.76 o 
   4   6  12        0.17        3.61      2.06 o 
   5   6  12        1.22        4.40      2.21 o 
 -10   7  12        7.22        9.54      2.93 o 
  -9   7  12       17.48       26.10      3.67 o 
  -8   7  12        7.33        7.97      2.47 o 
  -7   7  12        0.70       -0.54      1.60 o 
  -6   7  12       15.23       13.70      2.30 o 
  -5   7  12       21.48       22.12      2.63 o 
  -4   7  12       12.29       10.66      2.19 o 
  -3   7  12        2.32        3.81      2.35 o 
  -2   7  12        0.87        0.70      1.43 o 
  -1   7  12        9.33       10.29      1.92 o 
   0   7  12        5.06        5.81      2.10 o 
   1   7  12        2.76        4.97      2.03 o 
   2   7  12       10.20       12.65      2.24 o 
   3   7  12        0.15       -0.46      1.83 o 
   4   7  12        0.00       -0.30      3.12 o 
 -10   8  12       22.01       32.56      4.16 o 
  -9   8  12       40.19       43.26      4.41 o 
  -8   8  12        5.03        2.86      3.72 o 
  -7   8  12       12.74        9.19      2.35 o 
  -6   8  12        1.41        1.96      1.95 o 
  -5   8  12        4.41        0.29      2.23 o 
  -4   8  12        1.02       -0.35      1.66 o 
  -3   8  12       21.18       21.00      2.64 o 
  -2   8  12       20.33       16.34      2.22 o 
  -1   8  12       77.64       83.86      5.17 o 
   0   8  12       63.35       71.83      4.28 o 
   1   8  12        2.75        4.02      2.13 o 
   2   8  12        2.24        5.75      2.51 o 
   3   8  12        2.80        4.68      2.26 o 
  -9   9  12        7.29        3.58      2.85 o 
  -8   9  12       52.30       61.12      4.22 o 
  -7   9  12        0.05        0.76      1.96 o 
  -6   9  12        0.33       -0.45      2.02 o 
  -5   9  12        0.46        0.23      1.78 o 
  -4   9  12        0.00       -0.11      1.80 o 
  -3   9  12        0.14       -0.76      1.65 o 
  -2   9  12        4.34        0.15      2.72 o 
  -1   9  12        2.52        4.25      2.15 o 
   0   9  12       16.60       17.99      2.73 o 
   1   9  12        3.62        5.46      1.94 o 
   2   9  12       16.35       26.96      4.54 o 
  -8  10  12       39.93       38.26      3.79 o 
  -7  10  12        3.24        0.12      2.04 o 
  -6  10  12       21.39       22.48      3.08 o 
  -5  10  12       14.81       15.65      3.82 o 
  -4  10  12       39.32       47.42      5.75 o 
  -3  10  12       15.71       16.24      3.50 o 
  -2  10  12       10.89        8.72      2.94 o 
  -1  10  12        0.25        6.00      2.79 o 
   0  10  12        0.05        3.04      3.48 o 
   1  10  12        0.66        1.08      2.78 o 
  -6  11  12        0.82        1.56      2.21 o 
  -5  11  12        4.59        6.97      2.88 o 
  -4  11  12        1.92        4.94      3.28 o 
  -3  11  12        5.94        9.22      2.94 o 
  -2  11  12        0.00        3.18      2.44 o 
  -1  11  12        0.07       -2.13      3.19 o 
  -1 -12  13        0.00       -1.48      2.64 o 
   0 -12  13        2.35        4.04      3.25 o 
  -4 -11  13        4.35        4.74      1.30 o 
  -3 -11  13        0.73        0.59      1.59 o 
  -2 -11  13        0.02        2.22      1.72 o 
  -1 -11  13        0.19       -1.38      2.15 o 
   0 -11  13       42.74       47.11      7.62 o 
   1 -11  13        1.67        2.39      2.72 o 
   2 -11  13       13.23       16.85      5.37 o 
   3 -11  13        0.00        0.29      3.51 o 
  -5 -10  13        4.37        3.33      2.10 o 
  -4 -10  13        0.14        0.45      1.37 o 
  -3 -10  13        7.39       10.37      1.93 o 
  -2 -10  13       36.75       45.19      3.01 o 
  -1 -10  13        8.80        5.06      2.06 o 
   0 -10  13       12.91       12.57      2.40 o 
   1 -10  13       23.42       19.88      3.44 o 
   2 -10  13        2.19        0.12      2.57 o 
   3 -10  13        3.53        4.88      3.92 o 
   4 -10  13        0.38        1.66      3.51 o 
  -7  -9  13        6.28        8.10      2.24 o 
  -6  -9  13        2.14        0.56      2.12 o 
  -5  -9  13        1.71        1.10      1.26 o 
  -4  -9  13        4.42        5.68      1.60 o 
  -3  -9  13        0.72        3.08      1.65 o 
  -2  -9  13       49.78       58.90      3.37 o 
  -1  -9  13        0.18        2.01      1.80 o 
   0  -9  13        1.92        2.47      1.99 o 
   1  -9  13       10.45       13.21      2.56 o 
   2  -9  13        2.68        3.73      2.58 o 
   3  -9  13        0.36       -3.05      3.14 o 
   4  -9  13        0.57       -0.99      2.02 o 
   5  -9  13        0.01        3.88      2.65 o 
  -7  -8  13        0.77        0.32      1.82 o 
  -6  -8  13        1.11        1.20      1.81 o 
  -5  -8  13        0.01       -0.23      1.50 o 
  -4  -8  13       10.90        9.90      1.81 o 
  -3  -8  13        0.54        0.93      1.98 o 
  -2  -8  13       25.85       27.47      3.25 o 
  -1  -8  13       10.98        8.48      2.14 o 
   0  -8  13        9.62       11.89      1.90 o 
   1  -8  13        3.12        1.01      1.54 o 
   2  -8  13        0.67        0.11      1.54 o 
   3  -8  13        2.26        1.97      2.06 o 
   4  -8  13       12.70       13.53      3.18 o 
   5  -8  13        5.88        5.22      2.70 o 
  -8  -7  13        0.34        1.01      1.74 o 
  -7  -7  13       11.25       11.27      2.32 o 
  -6  -7  13        1.68       -0.95      1.27 o 
  -5  -7  13        0.91        1.61      1.47 o 
  -4  -7  13        0.56        0.32      1.47 o 
  -3  -7  13        1.78        1.38      1.56 o 
  -2  -7  13       14.64       17.58      1.82 o 
  -1  -7  13        5.53        5.37      2.32 o 
   0  -7  13        3.73        4.25      1.62 o 
   1  -7  13        0.70       -0.47      1.49 o 
   2  -7  13        3.20        4.62      2.52 o 
   3  -7  13        6.76        5.20      2.40 o 
   4  -7  13       16.77       18.65      3.27 o 
   5  -7  13       10.98       13.50      3.25 o 
   6  -7  13        5.87       11.44      3.23 o 
  -9  -6  13        5.01        2.53      2.80 o 
  -8  -6  13        0.00       -0.48      1.71 o 
  -7  -6  13        3.88        3.66      1.41 o 
  -6  -6  13       14.99       19.02      2.00 o 
  -5  -6  13        2.61        4.15      1.62 o 
  -4  -6  13        0.11       -0.62      1.58 o 
  -3  -6  13       12.11       14.20      2.40 o 
  -2  -6  13        0.10       -0.07      1.47 o 
  -1  -6  13        0.28        0.62      1.36 o 
   0  -6  13       81.75       86.21      3.54 o 
   1  -6  13        0.22        1.14      1.50 o 
   2  -6  13        0.02        0.51      1.62 o 
   3  -6  13        3.02        5.70      2.33 o 
   4  -6  13        4.17        2.98      2.24 o 
   5  -6  13        0.15       -1.79      1.79 o 
   6  -6  13        3.42        7.25      2.43 o 
  -9  -5  13        0.45        0.67      2.03 o 
  -8  -5  13        1.05       -0.01      1.31 o 
  -7  -5  13       10.16        9.27      1.72 o 
  -6  -5  13        0.60        2.02      1.43 o 
  -5  -5  13       30.70       26.14      2.25 o 
  -4  -5  13        9.40       11.55      2.30 o 
  -3  -5  13       13.27        9.70      1.90 o 
  -2  -5  13       42.25       37.59      3.28 o 
  -1  -5  13        6.32        4.71      1.76 o 
   0  -5  13        0.77        0.82      1.40 o 
   1  -5  13       70.23       75.10      3.32 o 
   2  -5  13       13.38       13.65      1.92 o 
   3  -5  13       24.33       26.43      4.75 o 
   4  -5  13        0.52       -1.60      1.60 o 
   5  -5  13        0.09       -0.62      1.78 o 
   6  -5  13        4.70        0.30      2.51 o 
 -10  -4  13       11.38       14.87      1.68 o 
  -9  -4  13        3.81        7.20      1.66 o 
  -8  -4  13        0.75        2.04      1.50 o 
  -7  -4  13        2.33        3.71      1.50 o 
  -6  -4  13        2.04        1.41      1.38 o 
  -5  -4  13        0.74       -0.44      1.27 o 
  -4  -4  13        1.04       -0.01      1.35 o 
  -3  -4  13       30.63       21.97      2.83 o 
  -2  -4  13      114.49      118.01      4.59 o 
  -1  -4  13       19.63       18.36      2.32 o 
   0  -4  13       27.13       30.37      2.30 o 
   1  -4  13        5.24        8.77      1.58 o 
   2  -4  13        9.35        5.38      1.88 o 
   3  -4  13        0.81       -0.90      1.65 o 
   4  -4  13        4.21        6.74      2.04 o 
   5  -4  13        1.53       -0.90      1.75 o 
   6  -4  13        3.09        0.28      1.89 o 
 -10  -3  13       16.11       17.18      2.04 o 
  -9  -3  13        0.05        2.04      1.51 o 
  -8  -3  13        1.89        2.27      1.56 o 
  -7  -3  13        0.12       -0.59      1.33 o 
  -6  -3  13        0.01       -1.29      1.29 o 
  -5  -3  13        0.47       -0.15      1.35 o 
  -4  -3  13       26.40       23.79      2.26 o 
  -3  -3  13        0.13        1.15      1.43 o 
  -2  -3  13        0.00       -1.43      1.43 o 
  -1  -3  13       14.83       15.81      1.91 o 
   0  -3  13        0.03       -0.79      1.09 o 
   1  -3  13       24.23       22.28      1.93 o 
   2  -3  13       25.09       24.54      2.63 o 
   3  -3  13        2.23        3.10      2.18 o 
   4  -3  13        0.49       -1.48      1.64 o 
   5  -3  13        0.10        0.93      3.07 o 
   6  -3  13        0.00        1.30      1.93 o 
 -10  -2  13        5.92        6.55      1.81 o 
  -9  -2  13       62.05       64.84      3.40 o 
  -8  -2  13       14.55       13.23      2.03 o 
  -7  -2  13        0.40       -1.25      1.41 o 
  -6  -2  13        1.43        0.36      1.76 o 
  -5  -2  13        7.50        8.43      1.78 o 
  -4  -2  13        0.30       -1.31      1.31 o 
  -3  -2  13       45.07       40.46      2.80 o 
  -2  -2  13       23.25       23.38      3.21 o 
  -1  -2  13       24.60       22.56      2.34 o 
   0  -2  13       16.03       13.95      1.89 o 
   1  -2  13       60.11       57.85      3.51 o 
   2  -2  13      103.77       96.03      4.49 o 
   3  -2  13        5.54        5.49      2.02 o 
   4  -2  13        0.00        0.15      1.61 o 
   5  -2  13        8.23        6.95      2.25 o 
   6  -2  13        3.27        2.51      2.75 o 
 -11  -1  13        0.21        0.32      1.67 o 
 -10  -1  13        4.16        2.65      1.75 o 
  -9  -1  13      119.66      118.36      4.58 o 
  -8  -1  13        3.44        1.41      1.73 o 
  -7  -1  13        2.55       -0.91      1.49 o 
  -6  -1  13       37.58       30.46      2.53 o 
  -5  -1  13        0.09       -0.69      1.90 o 
  -4  -1  13        6.29        6.22      1.74 o 
  -3  -1  13       20.91       16.10      1.89 o 
  -2  -1  13       59.50       59.25      3.64 o 
  -1  -1  13       72.84       68.18      3.35 o 
   0  -1  13       10.01       10.06      1.79 o 
   1  -1  13       38.97       41.01      3.14 o 
   2  -1  13        4.61        1.53      1.68 o 
   3  -1  13       78.79       75.14      4.10 o 
   4  -1  13        1.55        0.17      2.14 o 
   5  -1  13        0.27       -1.24      1.71 o 
   6  -1  13        0.10        0.46      2.23 o 
 -11   0  13        0.01       -1.61      1.75 o 
 -10   0  13        3.93        2.19      1.75 o 
  -9   0  13      101.48       98.18      4.41 o 
  -8   0  13      117.83      104.55      4.40 o 
  -7   0  13        7.31        5.54      1.82 o 
  -6   0  13       14.34        9.64      2.29 o 
  -5   0  13       10.85        6.82      1.84 o 
  -4   0  13        2.62        0.65      2.17 o 
  -3   0  13        0.72       -0.54      1.26 o 
  -2   0  13       17.34       17.18      1.95 o 
  -1   0  13       13.77       17.08      2.33 o 
   0   0  13      219.64      226.80      8.56 o 
   1   0  13        3.30        7.61      2.58 o 
   2   0  13        1.90       -0.02      1.48 o 
   3   0  13        7.67        6.16      1.89 o 
   4   0  13        1.59        1.71      1.63 o 
   5   0  13        7.84        7.21      3.33 o 
   6   0  13        0.02       -1.66      2.99 o 
 -11   1  13        1.94        2.27      3.42 o 
 -10   1  13       16.04       17.84      3.35 o 
  -9   1  13       10.23       11.35      2.24 o 
  -8   1  13      105.82      100.38      7.11 o 
  -7   1  13        5.89        1.11      1.63 o 
  -6   1  13        8.34       10.97      2.39 o 
  -5   1  13        8.02        5.22      1.38 o 
  -4   1  13       39.74       40.01      2.07 o 
  -3   1  13        0.68       -0.12      1.36 o 
  -2   1  13        0.14       -1.06      1.06 o 
  -1   1  13       49.66       52.21      4.20 o 
   0   1  13       34.42       32.83      3.08 o 
   1   1  13       48.90       52.30      3.12 o 
   2   1  13       27.62       27.59      2.60 o 
   3   1  13        2.76        5.40      1.82 o 
   4   1  13        5.39        3.82      1.86 o 
   5   1  13       16.54       17.76      2.91 o 
   6   1  13        1.64       -0.02      2.29 o 
 -11   2  13       22.69       32.52      3.10 o 
 -10   2  13        0.01       -0.15      1.87 o 
  -9   2  13        0.76        1.58      1.80 o 
  -8   2  13       11.79        9.51      2.17 o 
  -7   2  13        8.85        9.75      2.10 o 
  -6   2  13       12.13       10.85      1.67 o 
  -5   2  13       40.30       47.48      3.06 o 
  -4   2  13       12.99        6.45      1.37 o 
  -3   2  13       16.92       18.72      1.70 o 
  -2   2  13        0.11       -0.78      1.42 o 
  -1   2  13      204.17      205.23      6.20 o 
   0   2  13       57.03       58.18      3.77 o 
   1   2  13        1.81        2.25      1.68 o 
   2   2  13       16.54       19.09      2.37 o 
   3   2  13        0.82       -1.41      1.41 o 
   4   2  13       12.95       11.60      3.77 o 
   5   2  13        5.46       11.49      3.12 o 
   6   2  13        0.15       -2.48      2.48 o 
 -11   3  13       11.13       17.11      2.76 o 
 -10   3  13        0.21       -1.71      1.71 o 
  -9   3  13        2.01       -0.16      1.72 o 
  -8   3  13        0.91        0.56      1.72 o 
  -7   3  13       45.71       48.60      2.69 o 
  -6   3  13       11.91       15.36      1.89 o 
  -5   3  13        7.78        7.40      1.47 o 
  -4   3  13        2.78        3.51      1.37 o 
  -3   3  13        3.43        2.58      1.55 o 
  -2   3  13       60.52       59.82      3.39 o 
  -1   3  13        2.97        7.78      2.20 o 
   0   3  13       28.43       26.96      3.12 o 
   1   3  13        0.04        0.63      1.95 o 
   2   3  13        0.91        1.58      2.03 o 
   3   3  13        1.14        1.82      1.64 o 
   4   3  13        0.06       -1.65      1.65 o 
   5   3  13       22.49       30.32      5.60 o 
 -10   4  13       11.04       14.05      3.17 o 
  -9   4  13       21.56       33.63      3.86 o 
  -8   4  13       69.27       76.52      6.15 o 
  -7   4  13       45.86       48.05      3.13 o 
  -6   4  13        8.57        8.07      1.70 o 
  -5   4  13       27.68       32.04      2.69 o 
  -4   4  13        0.25       -1.02      1.49 o 
  -3   4  13       28.90       35.00      2.81 o 
  -2   4  13       22.95       19.25      2.44 o 
  -1   4  13        5.36        4.70      1.89 o 
   0   4  13       30.18       32.46      2.62 o 
   1   4  13       24.01       23.71      2.94 o 
   2   4  13        0.91        2.01      1.71 o 
   3   4  13        0.14       -1.41      1.81 o 
   4   4  13        0.73        0.80      2.82 o 
   5   4  13        1.76       10.72      3.92 o 
 -10   5  13       28.85       56.17      6.88 o 
  -9   5  13        5.83       13.82      3.43 o 
  -8   5  13       41.35       65.82      4.65 o 
  -7   5  13       29.41       26.40      3.28 o 
  -6   5  13       14.96       16.24      2.34 o 
  -5   5  13       39.42       41.42      3.07 o 
  -4   5  13       47.15       54.95      3.42 o 
  -3   5  13       11.88       10.64      2.44 o 
  -2   5  13      116.71      108.54      4.69 o 
  -1   5  13       26.44       24.79      2.73 o 
   0   5  13        1.73        2.07      2.02 o 
   1   5  13        8.78        5.69      2.17 o 
   2   5  13        0.54        0.04      2.94 o 
   3   5  13        0.17       -1.44      2.02 o 
   4   5  13        0.34        1.48      2.09 o 
 -10   6  13       29.41       33.16      6.07 o 
  -9   6  13        9.74       12.90      3.17 o 
  -8   6  13       10.12       11.64      2.94 o 
  -7   6  13        0.11       -1.34      1.86 o 
  -6   6  13        1.59        1.26      1.62 o 
  -5   6  13        8.35        6.17      1.99 o 
  -4   6  13        0.10       -0.77      1.69 o 
  -3   6  13        0.83       -1.82      1.90 o 
  -2   6  13        2.71        1.45      2.50 o 
  -1   6  13        8.19        9.50      2.90 o 
   0   6  13       45.55       48.50      3.57 o 
   1   6  13        6.69       10.82      2.88 o 
   2   6  13        0.07       -0.72      3.80 o 
   3   6  13        4.03        3.95      2.38 o 
   4   6  13        4.15        5.11      3.22 o 
  -9   7  13        0.00       -0.46      2.37 o 
  -8   7  13        0.07       -2.15      2.15 o 
  -7   7  13        1.64       -1.08      1.74 o 
  -6   7  13        0.00       -0.33      2.74 o 
  -5   7  13        1.36        1.19      1.81 o 
  -4   7  13        0.97       -0.89      1.63 o 
  -3   7  13        6.50        6.73      2.02 o 
  -2   7  13        0.98        1.40      1.73 o 
  -1   7  13        6.57        4.86      1.98 o 
   0   7  13       13.40       16.33      3.18 o 
   1   7  13       31.79       31.60      3.35 o 
   2   7  13        0.57        1.21      2.09 o 
   3   7  13        0.00        1.91      2.60 o 
  -9   8  13        8.20       10.16      3.17 o 
  -8   8  13        4.74        7.54      2.97 o 
  -7   8  13        5.55        4.70      2.20 o 
  -6   8  13        4.34        2.11      1.95 o 
  -5   8  13        3.67        0.44      1.82 o 
  -4   8  13        2.04        4.58      1.91 o 
  -3   8  13        1.31        3.26      1.96 o 
  -2   8  13        9.74       10.68      2.26 o 
  -1   8  13       61.64       68.49      4.99 o 
   0   8  13       11.50       11.98      7.28 o 
   1   8  13        0.67        0.77      1.97 o 
   2   8  13       30.73       40.62      3.78 o 
  -8   9  13        5.53        3.13      6.17 o 
  -7   9  13        1.45        2.66      2.16 o 
  -6   9  13        4.56        7.51      3.21 o 
  -5   9  13        3.76        5.45      2.36 o 
  -4   9  13        1.18       -1.01      1.82 o 
  -3   9  13       13.48       19.87      3.44 o 
  -2   9  13        1.96        6.23      2.61 o 
  -1   9  13        4.44        6.52      2.53 o 
   0   9  13        1.73       -2.20      2.20 o 
   1   9  13        5.18        4.92      2.72 o 
  -6  10  13        5.27        5.99      2.45 o 
  -5  10  13        8.81       10.69      2.64 o 
  -4  10  13       18.81       23.88      6.80 o 
  -3  10  13        1.25        2.10      2.41 o 
  -2  10  13        8.45       12.39      4.17 o 
  -1  10  13        2.90        5.63      2.82 o 
  -4 -10  14        1.23        2.45      1.74 o 
  -3 -10  14        3.68        7.47      1.98 o 
  -2 -10  14        0.17        2.27      3.12 o 
  -1 -10  14        8.46        9.32      2.39 o 
   0 -10  14       20.34       19.16      2.86 o 
   1 -10  14        0.42        0.68      2.69 o 
   2 -10  14        6.06        5.11      3.98 o 
  -5  -9  14        0.73        1.33      1.44 o 
  -4  -9  14        1.43        2.83      1.70 o 
  -3  -9  14        1.67        1.00      1.69 o 
  -2  -9  14        1.97        5.55      2.04 o 
  -1  -9  14       16.20       18.61      2.56 o 
   0  -9  14       13.49        9.71      2.50 o 
   1  -9  14       14.58       17.20      2.83 o 
   2  -9  14        9.36        9.32      4.36 o 
   3  -9  14        0.77        1.80      3.80 o 
  -6  -8  14        0.93        0.18      1.35 o 
  -5  -8  14        0.03       -1.41      1.41 o 
  -4  -8  14        1.44        1.32      1.62 o 
  -3  -8  14        1.62        3.62      1.77 o 
  -2  -8  14        9.63       12.46      2.23 o 
  -1  -8  14       53.78       55.37      5.66 o 
   0  -8  14       56.71       58.45      3.85 o 
   1  -8  14        5.12        3.24      2.20 o 
   2  -8  14        1.59        2.74      2.23 o 
   3  -8  14        2.42        3.01      2.45 o 
   4  -8  14        7.81        8.07      5.16 o 
  -7  -7  14        1.59        1.37      2.01 o 
  -6  -7  14       18.44       17.44      2.01 o 
  -5  -7  14        3.15        4.23      2.44 o 
  -4  -7  14        2.26       -0.57      1.57 o 
  -3  -7  14        1.77       -1.54      1.54 o 
  -2  -7  14        0.18       -0.17      1.72 o 
  -1  -7  14       34.18       29.14      2.39 o 
   0  -7  14       58.33       71.87      3.42 o 
   1  -7  14        4.94        1.45      1.58 o 
   2  -7  14        0.28       -1.04      2.05 o 
   3  -7  14        2.08       -1.32      3.01 o 
   4  -7  14        4.52        2.55      2.39 o 
  -8  -6  14       18.61       20.54      2.42 o 
  -7  -6  14        7.77        8.79      1.77 o 
  -6  -6  14        5.87        6.51      1.79 o 
  -5  -6  14        8.60        8.14      2.22 o 
  -4  -6  14        0.95        1.08      3.42 o 
  -3  -6  14        2.97        3.31      1.82 o 
  -2  -6  14        5.13        3.84      1.53 o 
  -1  -6  14        4.96        6.95      1.82 o 
   0  -6  14       72.26       75.36      3.44 o 
   1  -6  14       13.38       17.30      2.50 o 
   2  -6  14        2.39        2.41      2.57 o 
   3  -6  14       10.20        8.42      2.75 o 
   4  -6  14        2.59        0.73      2.45 o 
   5  -6  14        0.26       -2.38      2.38 o 
  -9  -5  14        0.03       -0.17      2.61 o 
  -8  -5  14        9.27       11.55      1.87 o 
  -7  -5  14       12.26        9.06      1.82 o 
  -6  -5  14        0.34       -1.04      1.45 o 
  -5  -5  14       36.70       34.26      2.68 o 
  -4  -5  14        6.79        6.74      1.84 o 
  -3  -5  14        0.00       -0.93      1.56 o 
  -2  -5  14        0.05       -0.03      1.60 o 
  -1  -5  14        7.94        7.56      1.74 o 
   0  -5  14        6.84        9.00      1.89 o 
   1  -5  14        5.41        1.49      2.09 o 
   2  -5  14        1.55        0.01      1.85 o 
   3  -5  14        6.28        4.59      3.94 o 
   4  -5  14       13.35        7.75      2.34 o 
   5  -5  14        1.49        0.13      2.03 o 
  -9  -4  14       14.98       15.80      3.30 o 
  -8  -4  14        9.83       17.70      2.16 o 
  -7  -4  14        1.79        0.38      1.52 o 
  -6  -4  14        0.68       -0.36      1.47 o 
  -5  -4  14        1.63        4.02      1.66 o 
  -4  -4  14       37.79       38.42      2.83 o 
  -3  -4  14        3.87        2.18      1.68 o 
  -2  -4  14       23.40       22.76      2.56 o 
  -1  -4  14        1.26        0.66      1.41 o 
   0  -4  14        4.79        3.72      1.65 o 
   1  -4  14        2.10        1.15      2.06 o 
   2  -4  14        6.14        6.64      2.19 o 
   3  -4  14        0.31       -1.84      1.84 o 
   4  -4  14       18.05       18.31      2.81 o 
   5  -4  14       12.45       15.60      2.85 o 
  -9  -3  14        0.00       -0.43      1.52 o 
  -8  -3  14        0.10       -1.51      1.51 o 
  -7  -3  14        6.71        6.15      2.17 o 
  -6  -3  14        4.43        2.74      1.68 o 
  -5  -3  14        0.35       -0.11      1.47 o 
  -4  -3  14        0.26        1.41      1.57 o 
  -3  -3  14       79.89       68.63      3.66 o 
  -2  -3  14        0.19       -1.73      1.73 o 
  -1  -3  14        6.56       10.16      2.14 o 
   0  -3  14        0.47       -1.17      1.47 o 
   1  -3  14       32.22       37.56      3.12 o 
   2  -3  14        0.23        0.01      1.65 o 
   3  -3  14        3.87        2.40      1.88 o 
   4  -3  14        0.78        2.21      1.94 o 
   5  -3  14        2.22       -0.36      2.24 o 
 -10  -2  14        5.90        7.86      2.00 o 
  -9  -2  14        0.01       -0.84      1.66 o 
  -8  -2  14        0.93        1.32      1.75 o 
  -7  -2  14       21.06       24.75      2.55 o 
  -6  -2  14       34.89       38.33      2.88 o 
  -5  -2  14        9.84        5.61      1.79 o 
  -4  -2  14       15.66       16.98      2.26 o 
  -3  -2  14        0.08       -1.47      1.47 o 
  -2  -2  14        6.63        6.83      1.87 o 
  -1  -2  14       12.64        7.53      2.43 o 
   0  -2  14        2.83        5.46      1.88 o 
   1  -2  14       43.10       47.05      3.41 o 
   2  -2  14       78.43       85.72      4.44 o 
   3  -2  14        9.59       14.29      2.50 o 
   4  -2  14        4.14        9.58      2.33 o 
   5  -2  14        4.70        7.61      2.46 o 
 -10  -1  14        3.19        2.73      1.89 o 
  -9  -1  14       15.69       16.92      2.39 o 
  -8  -1  14       26.37       28.90      2.79 o 
  -7  -1  14        4.99       -0.54      1.62 o 
  -6  -1  14       16.65       10.99      2.11 o 
  -5  -1  14        2.63        1.34      1.64 o 
  -4  -1  14      120.22      121.93      4.84 o 
  -3  -1  14       17.77       13.84      2.21 o 
  -2  -1  14        0.00       -0.12      1.56 o 
  -1  -1  14       18.60       17.25      3.44 o 
   0  -1  14       66.17       73.70      4.95 o 
   1  -1  14       25.14       29.78      2.95 o 
   2  -1  14       18.21       18.15      2.66 o 
   3  -1  14       59.13       64.47      4.15 o 
   4  -1  14        4.26        4.72      2.52 o 
   5  -1  14        6.96        5.58      2.23 o 
 -10   0  14        0.00       -0.22      1.89 o 
  -9   0  14       16.21       20.87      2.59 o 
  -8   0  14        0.18        0.86      1.76 o 
  -7   0  14        1.87       -1.56      1.56 o 
  -6   0  14        0.01        0.86      1.62 o 
  -5   0  14       16.98       20.95      2.47 o 
  -4   0  14        0.71        1.62      1.65 o 
  -3   0  14       64.48       55.53      3.43 o 
  -2   0  14       16.01       22.35      2.23 o 
  -1   0  14       30.95       34.81      5.11 o 
   0   0  14       14.12       13.14      4.39 o 
   1   0  14       40.26       34.22      3.11 o 
   2   0  14        0.40       -0.85      1.75 o 
   3   0  14       20.95       21.97      3.01 o 
   4   0  14       18.08       15.05      3.64 o 
   5   0  14        0.42       -2.41      4.46 o 
 -10   1  14       93.54       91.88      4.59 o 
  -9   1  14       32.05       37.34      3.22 o 
  -8   1  14        8.05        9.35      2.14 o 
  -7   1  14       31.96       30.89      2.86 o 
  -6   1  14        2.33        1.94      1.74 o 
  -5   1  14        0.47        1.03      1.65 o 
  -4   1  14        9.72        7.46      2.01 o 
  -3   1  14        5.71        6.76      2.07 o 
  -2   1  14       10.94        8.34      2.48 o 
  -1   1  14        4.23        1.36      2.80 o 
   0   1  14       53.38       53.37      7.25 o 
   1   1  14       68.33       76.28      4.27 o 
   2   1  14        0.36        0.41      1.76 o 
   3   1  14        4.47        1.40      1.90 o 
   4   1  14        5.41        7.66      2.21 o 
   5   1  14        1.49        1.94      2.98 o 
 -10   2  14        3.89        1.46      2.19 o 
  -9   2  14        5.62        3.70      2.59 o 
  -8   2  14        4.54        6.27      2.10 o 
  -7   2  14        0.16        0.84      1.74 o 
  -6   2  14        6.26        5.59      1.98 o 
  -5   2  14        6.72        3.24      2.93 o 
  -4   2  14        3.11        2.83      1.42 o 
  -3   2  14        6.12        7.16      1.85 o 
  -2   2  14       70.20       65.35      3.56 o 
  -1   2  14       40.12       40.07      4.12 o 
   0   2  14       18.23       17.57      3.42 o 
   1   2  14       43.91       42.66      3.46 o 
   2   2  14        1.96        1.73      1.90 o 
   3   2  14        5.57        5.03      1.93 o 
   4   2  14        6.61       13.30      2.87 o 
   5   2  14        2.85        2.24      4.95 o 
 -10   3  14        2.03       -1.45      2.98 o 
  -9   3  14        1.09        2.14      2.47 o 
  -8   3  14        2.84        1.85      2.34 o 
  -7   3  14        3.85        6.71      4.50 o 
  -6   3  14        1.01       -0.82      1.94 o 
  -5   3  14        2.53        6.08      2.06 o 
  -4   3  14        0.27       -0.63      1.42 o 
  -3   3  14        2.37        2.15      1.69 o 
  -2   3  14      111.83      124.26      5.00 o 
  -1   3  14       26.63       30.40      4.12 o 
   0   3  14       14.33        7.22      3.56 o 
   1   3  14        9.00       12.66      3.51 o 
   2   3  14        0.49       -1.51      1.72 o 
   3   3  14        0.88        0.95      2.11 o 
   4   3  14       27.14       31.36      4.14 o 
 -10   4  14        0.52        0.61      3.34 o 
  -9   4  14       34.83       42.37      6.19 o 
  -8   4  14        0.01        2.82      3.46 o 
  -7   4  14       42.86       47.34      3.90 o 
  -6   4  14        0.04       -0.63      2.00 o 
  -5   4  14        0.75        0.01      1.85 o 
  -4   4  14        4.62        5.90      1.88 o 
  -3   4  14        2.01        2.54      1.82 o 
  -2   4  14       68.02       67.42      4.23 o 
  -1   4  14      115.51      108.64      4.82 o 
   0   4  14       10.33        8.39      2.92 o 
   1   4  14        0.74        3.90      2.05 o 
   2   4  14        0.75       -0.05      2.13 o 
   3   4  14        0.11       -1.63      2.17 o 
   4   4  14        2.19        3.57      3.80 o 
  -9   5  14        2.69        6.45      4.07 o 
  -8   5  14        5.68        5.88      2.55 o 
  -7   5  14        1.03        4.06      2.33 o 
  -6   5  14        0.09       -0.76      1.96 o 
  -5   5  14        6.91        8.35      2.05 o 
  -4   5  14        8.58        7.92      2.05 o 
  -3   5  14        9.60        7.20      2.09 o 
  -2   5  14       10.95       12.67      2.34 o 
  -1   5  14       94.22       90.42      4.53 o 
   0   5  14       18.52       14.99      2.51 o 
   1   5  14        1.96        0.17      2.07 o 
   2   5  14        1.28       -0.15      2.20 o 
   3   5  14        4.85       -0.55      3.11 o
[truncated: 18,502 more chars]
